# Supplementary material for: Attentional capture in emotion comparison is orientation independent
Source: Psychol Res. 2022 May 13;87(2):636–53. doi: 10.1007/s00426-022-01683-x (PMC9928822; doi:10.1007/s00426-022-01683-x)
Supplement: Supplementary file 1 — Supplementary file1 (XLSX 836 KB) [file 426_2022_1683_MOESM1_ESM.xlsx]

## Sheet: Variables Encoding
Experiment 1 & 2
Colum name					Encoding
Participant Number					Sequential number assigned to participants
Participant Age					years
Participant Gender					"0"= female; "1"= male
Participant Handedness					Edinburgh handedness inventory score, [-100, 100] range
Type of Task					"An"= "choose the angriest" instruction; "Ha"= "choose the happiest" instruction
Ordering of the experimental session					"1"= first session; "2"= second session
Trial					Sequential number of trials, [1, 64] range
ID numbers from the Radboud Faces Database of the Character					1, 2, 4, 19, 20, 30, 46, 71
Model Gender					"0"= female; "1"= male
Target Position/Response Side					"-1"= left; "1"= right
Target Polarity					"-1"= the target is the angriest face; "1"= the target is the happiest face
Target Emotional Intensity relative to the neutral					"-100"= 100% angry face; "-50"= 50% mixture of 100% angry + neutral face; "0"= neutral face; "50"= 50% mixture of 100% happy + neutral face; "100"= 100% angry face
Distractor Emotional Intensity relative to the neutral					"-100"= 100% angry face; "-50"= 50% mixture of 100% angry + neutral face; "0"= neutral face; "50"= 50% mixture of 100% happy + neutral face; "100"= 100% angry face
Spatial Congruency					"CONG"= spatial disposition congruent with the left-to-right mental format of valence; "INCONG"= spatial disposition incongruent with the left-to-right mental format of valence
Face Orientation					"i"= face in inverted orientation; "u"= face in upright orientation
Response Time					milliseconds
Response Speed					1000/Response Time

## Sheet: Experiment 1
Participant Number	Participant Age	Participant Gender	Participant Handedness	Type of Task	Ordering of the experimental session	Trial	ID numbers from the Radboud Faces Database of the Character	Model Gender	Target Position/Response Side	Target Polarity	Target Emotional Intensity relative to the neutral	Distractor Emotional Intensity relative to the neutral	Spatial Congruency	Face Orientation	Response Time	Response Speed
2	19	0	100	Ha	Hfirst	1	20	1	-1	1	100	0	INCONG	i	1441	0.693963
2	19	0	100	Ha	Hfirst	2	4	0	1	1	100	0	CONG	u	1245	0.803213
2	19	0	100	Ha	Hfirst	4	46	1	1	1	0	-100	CONG	i	1566	0.63857
2	19	0	100	Ha	Hfirst	5	4	0	-1	1	0	-100	INCONG	u	1134	0.881834
2	19	0	100	Ha	Hfirst	6	46	1	1	1	0	-100	CONG	u	820	1.21951
2	19	0	100	Ha	Hfirst	7	30	1	-1	1	100	0	INCONG	u	962	1.0395
2	19	0	100	Ha	Hfirst	8	4	0	-1	1	100	0	INCONG	u	745	1.34228
2	19	0	100	Ha	Hfirst	9	19	0	1	1	0	-100	CONG	i	1192	0.838926
2	19	0	100	Ha	Hfirst	10	19	0	1	1	0	-100	CONG	u	878	1.13895
2	19	0	100	Ha	Hfirst	11	2	0	1	1	100	0	CONG	i	824	1.21359
2	19	0	100	Ha	Hfirst	12	30	1	1	1	0	-100	CONG	i	852	1.17371
2	19	0	100	Ha	Hfirst	13	2	0	-1	1	100	0	INCONG	u	784	1.27551
2	19	0	100	Ha	Hfirst	14	71	1	-1	1	0	-100	INCONG	u	942	1.06157
2	19	0	100	Ha	Hfirst	15	30	1	1	1	0	-100	CONG	u	758	1.31926
2	19	0	100	Ha	Hfirst	16	71	1	-1	1	100	0	INCONG	u	741	1.34953
2	19	0	100	Ha	Hfirst	17	46	1	-1	1	0	-100	INCONG	u	893	1.11982
2	19	0	100	Ha	Hfirst	18	20	1	-1	1	0	-100	INCONG	u	1079	0.926784
2	19	0	100	Ha	Hfirst	19	71	1	1	1	0	-100	CONG	u	752	1.32979
2	19	0	100	Ha	Hfirst	20	19	0	-1	1	0	-100	INCONG	u	1248	0.801282
2	19	0	100	Ha	Hfirst	21	30	1	-1	1	0	-100	INCONG	u	867	1.1534
2	19	0	100	Ha	Hfirst	22	1	0	1	1	100	0	CONG	u	997	1.00301
2	19	0	100	Ha	Hfirst	23	19	0	-1	1	100	0	INCONG	i	763	1.31062
2	19	0	100	Ha	Hfirst	24	71	1	-1	1	0	-100	INCONG	i	1066	0.938086
2	19	0	100	Ha	Hfirst	25	2	0	1	1	100	0	CONG	u	780	1.28205
2	19	0	100	Ha	Hfirst	26	71	1	1	1	0	-100	CONG	i	875	1.14286
2	19	0	100	Ha	Hfirst	27	2	0	-1	1	0	-100	INCONG	u	959	1.04275
2	19	0	100	Ha	Hfirst	28	30	1	-1	1	100	0	INCONG	i	837	1.19474
2	19	0	100	Ha	Hfirst	29	2	0	-1	1	100	0	INCONG	i	705	1.41844
2	19	0	100	Ha	Hfirst	30	46	1	1	1	100	0	CONG	i	738	1.35501
2	19	0	100	Ha	Hfirst	31	1	0	1	1	0	-100	CONG	i	1362	0.734214
2	19	0	100	Ha	Hfirst	32	30	1	1	1	100	0	CONG	u	984	1.01626
2	19	0	100	Ha	Hfirst	33	20	1	1	1	0	-100	CONG	u	917	1.09051
2	19	0	100	Ha	Hfirst	34	4	0	1	1	100	0	CONG	i	1062	0.94162
2	19	0	100	Ha	Hfirst	35	4	0	-1	1	100	0	INCONG	i	770	1.2987
2	19	0	100	Ha	Hfirst	36	46	1	-1	1	100	0	INCONG	i	703	1.42248
2	19	0	100	Ha	Hfirst	37	71	1	1	1	100	0	CONG	u	960	1.04167
2	19	0	100	Ha	Hfirst	38	19	0	-1	1	100	0	INCONG	u	703	1.42248
2	19	0	100	Ha	Hfirst	39	20	1	-1	1	0	-100	INCONG	i	1495	0.668896
2	19	0	100	Ha	Hfirst	40	46	1	-1	1	0	-100	INCONG	i	1137	0.879507
2	19	0	100	Ha	Hfirst	41	30	1	-1	1	0	-100	INCONG	i	1080	0.925926
2	19	0	100	Ha	Hfirst	42	2	0	1	1	0	-100	CONG	u	898	1.11359
2	19	0	100	Ha	Hfirst	43	1	0	1	1	100	0	CONG	i	1019	0.981354
2	19	0	100	Ha	Hfirst	44	4	0	1	1	0	-100	CONG	u	736	1.3587
2	19	0	100	Ha	Hfirst	45	2	0	1	1	0	-100	CONG	i	815	1.22699
2	19	0	100	Ha	Hfirst	46	20	1	1	1	100	0	CONG	u	835	1.1976
2	19	0	100	Ha	Hfirst	47	20	1	1	1	100	0	CONG	i	872	1.14679
2	19	0	100	Ha	Hfirst	48	30	1	1	1	100	0	CONG	i	1035	0.966184
2	19	0	100	Ha	Hfirst	49	19	0	-1	1	0	-100	INCONG	i	1239	0.807103
2	19	0	100	Ha	Hfirst	50	20	1	-1	1	100	0	INCONG	u	939	1.06496
2	19	0	100	Ha	Hfirst	51	71	1	-1	1	100	0	INCONG	i	715	1.3986
2	19	0	100	Ha	Hfirst	52	19	0	1	1	100	0	CONG	i	585	1.7094
2	19	0	100	Ha	Hfirst	53	1	0	-1	1	0	-100	INCONG	u	1127	0.887311
2	19	0	100	Ha	Hfirst	54	46	1	1	1	100	0	CONG	u	791	1.26422
2	19	0	100	Ha	Hfirst	55	71	1	1	1	100	0	CONG	i	661	1.51286
2	19	0	100	Ha	Hfirst	56	1	0	-1	1	100	0	INCONG	u	664	1.50602
2	19	0	100	Ha	Hfirst	57	20	1	1	1	0	-100	CONG	i	963	1.03842
2	19	0	100	Ha	Hfirst	58	1	0	-1	1	0	-100	INCONG	i	1002	0.998004
2	19	0	100	Ha	Hfirst	59	1	0	-1	1	100	0	INCONG	i	606	1.65017
2	19	0	100	Ha	Hfirst	60	2	0	-1	1	0	-100	INCONG	i	1019	0.981354
2	19	0	100	Ha	Hfirst	61	4	0	-1	1	0	-100	INCONG	i	1063	0.940734
2	19	0	100	Ha	Hfirst	62	46	1	-1	1	100	0	INCONG	u	682	1.46628
2	19	0	100	Ha	Hfirst	63	19	0	1	1	100	0	CONG	u	603	1.65837
2	19	0	100	Ha	Hfirst	64	1	0	1	1	0	-100	CONG	u	880	1.13636
2	19	0	100	An	Hfirst	1	19	0	1	-1	0	100	INCONG	u	1315	0.760456
2	19	0	100	An	Hfirst	2	4	0	-1	-1	-100	0	CONG	i	1270	0.787402
2	19	0	100	An	Hfirst	3	19	0	-1	-1	-100	0	CONG	u	1108	0.902527
2	19	0	100	An	Hfirst	4	1	0	-1	-1	0	100	CONG	i	1431	0.698812
2	19	0	100	An	Hfirst	5	71	1	1	-1	-100	0	INCONG	i	1197	0.835422
2	19	0	100	An	Hfirst	6	20	1	-1	-1	-100	0	CONG	u	1380	0.724638
2	19	0	100	An	Hfirst	7	19	0	-1	-1	-100	0	CONG	i	1421	0.70373
2	19	0	100	An	Hfirst	8	4	0	-1	-1	0	100	CONG	u	1292	0.773994
2	19	0	100	An	Hfirst	9	46	1	1	-1	0	100	INCONG	i	960	1.04167
2	19	0	100	An	Hfirst	10	19	0	1	-1	-100	0	INCONG	i	1761	0.567859
2	19	0	100	An	Hfirst	11	30	1	1	-1	0	100	INCONG	u	1186	0.84317
2	19	0	100	An	Hfirst	12	19	0	1	-1	-100	0	INCONG	u	1322	0.75643
2	19	0	100	An	Hfirst	13	2	0	1	-1	0	100	INCONG	i	974	1.02669
2	19	0	100	An	Hfirst	14	46	1	1	-1	0	100	INCONG	u	863	1.15875
2	19	0	100	An	Hfirst	15	2	0	-1	-1	-100	0	CONG	u	804	1.24378
2	19	0	100	An	Hfirst	17	30	1	1	-1	-100	0	INCONG	i	1315	0.760456
2	19	0	100	An	Hfirst	18	19	0	-1	-1	0	100	CONG	u	1111	0.90009
2	19	0	100	An	Hfirst	19	4	0	-1	-1	0	100	CONG	i	892	1.12108
2	19	0	100	An	Hfirst	20	4	0	1	-1	0	100	INCONG	i	824	1.21359
2	19	0	100	An	Hfirst	21	19	0	-1	-1	0	100	CONG	i	871	1.14811
2	19	0	100	An	Hfirst	22	1	0	-1	-1	-100	0	CONG	i	1131	0.884173
2	19	0	100	An	Hfirst	23	20	1	-1	-1	0	100	CONG	i	1198	0.834725
2	19	0	100	An	Hfirst	25	30	1	-1	-1	0	100	CONG	u	972	1.02881
2	19	0	100	An	Hfirst	27	1	0	-1	-1	-100	0	CONG	u	1426	0.701262
2	19	0	100	An	Hfirst	28	46	1	-1	-1	0	100	CONG	i	1072	0.932836
2	19	0	100	An	Hfirst	29	4	0	-1	-1	-100	0	CONG	u	1030	0.970874
2	19	0	100	An	Hfirst	30	1	0	1	-1	-100	0	INCONG	u	1077	0.928505
2	19	0	100	An	Hfirst	31	1	0	1	-1	-100	0	INCONG	i	1146	0.8726
2	19	0	100	An	Hfirst	32	71	1	1	-1	0	100	INCONG	i	804	1.24378
2	19	0	100	An	Hfirst	33	4	0	1	-1	0	100	INCONG	u	716	1.39665
2	19	0	100	An	Hfirst	34	71	1	-1	-1	0	100	CONG	u	768	1.30208
2	19	0	100	An	Hfirst	35	30	1	-1	-1	0	100	CONG	i	1000	1
2	19	0	100	An	Hfirst	36	20	1	1	-1	0	100	INCONG	i	817	1.22399
2	19	0	100	An	Hfirst	37	2	0	-1	-1	-100	0	CONG	i	1160	0.862069
2	19	0	100	An	Hfirst	38	46	1	-1	-1	0	100	CONG	u	898	1.11359
2	19	0	100	An	Hfirst	39	20	1	-1	-1	0	100	CONG	u	782	1.27877
2	19	0	100	An	Hfirst	40	30	1	1	-1	-100	0	INCONG	u	1279	0.781861
2	19	0	100	An	Hfirst	41	19	0	1	-1	0	100	INCONG	i	666	1.5015
2	19	0	100	An	Hfirst	42	2	0	-1	-1	0	100	CONG	i	656	1.52439
2	19	0	100	An	Hfirst	43	1	0	1	-1	0	100	INCONG	u	574	1.74216
2	19	0	100	An	Hfirst	44	71	1	1	-1	0	100	INCONG	u	519	1.92678
2	19	0	100	An	Hfirst	45	46	1	-1	-1	-100	0	CONG	i	802	1.24688
2	19	0	100	An	Hfirst	47	2	0	1	-1	0	100	INCONG	u	669	1.49477
2	19	0	100	An	Hfirst	48	4	0	1	-1	-100	0	INCONG	i	1096	0.912409
2	19	0	100	An	Hfirst	49	20	1	-1	-1	-100	0	CONG	i	1084	0.922509
2	19	0	100	An	Hfirst	50	2	0	-1	-1	0	100	CONG	u	865	1.15607
2	19	0	100	An	Hfirst	51	2	0	1	-1	-100	0	INCONG	u	935	1.06952
2	19	0	100	An	Hfirst	52	46	1	1	-1	-100	0	INCONG	u	938	1.0661
2	19	0	100	An	Hfirst	53	30	1	1	-1	0	100	INCONG	i	884	1.13122
2	19	0	100	An	Hfirst	54	30	1	-1	-1	-100	0	CONG	u	832	1.20192
2	19	0	100	An	Hfirst	55	20	1	1	-1	-100	0	INCONG	i	1006	0.994036
2	19	0	100	An	Hfirst	57	71	1	1	-1	-100	0	INCONG	u	1231	0.812348
2	19	0	100	An	Hfirst	58	71	1	-1	-1	-100	0	CONG	u	847	1.18064
2	19	0	100	An	Hfirst	59	4	0	1	-1	-100	0	INCONG	u	886	1.12867
2	19	0	100	An	Hfirst	60	1	0	1	-1	0	100	INCONG	i	1106	0.904159
2	19	0	100	An	Hfirst	61	1	0	-1	-1	0	100	CONG	u	733	1.36426
2	19	0	100	An	Hfirst	62	20	1	1	-1	0	100	INCONG	u	695	1.43885
2	19	0	100	An	Hfirst	63	30	1	-1	-1	-100	0	CONG	i	868	1.15207
5	19	0	44	Ha	AFirst	64	19	0	-1	1	0	-100	INCONG	i	1456	0.686813
5	19	0	44	Ha	AFirst	1	46	1	-1	1	0	-100	INCONG	i	1341	0.745712
5	19	0	44	Ha	AFirst	2	2	0	-1	1	100	0	INCONG	i	1145	0.873362
5	19	0	44	Ha	AFirst	3	71	1	1	1	0	-100	CONG	i	1243	0.804505
5	19	0	44	Ha	AFirst	4	30	1	1	1	0	-100	CONG	u	1889	0.529381
5	19	0	44	Ha	AFirst	5	19	0	-1	1	100	0	INCONG	i	1133	0.882613
5	19	0	44	Ha	AFirst	6	30	1	1	1	100	0	CONG	u	1569	0.637349
5	19	0	44	Ha	AFirst	7	4	0	-1	1	0	-100	INCONG	u	1921	0.520562
5	19	0	44	Ha	AFirst	8	1	0	1	1	0	-100	CONG	i	1100	0.909091
5	19	0	44	Ha	AFirst	9	4	0	1	1	0	-100	CONG	i	1553	0.643915
5	19	0	44	Ha	AFirst	10	20	1	-1	1	0	-100	INCONG	i	1690	0.591716
5	19	0	44	Ha	AFirst	11	2	0	1	1	100	0	CONG	i	1399	0.714796
5	19	0	44	Ha	AFirst	12	30	1	-1	1	0	-100	INCONG	i	1375	0.727273
5	19	0	44	Ha	AFirst	13	71	1	-1	1	0	-100	INCONG	i	1216	0.822368
5	19	0	44	Ha	AFirst	14	4	0	-1	1	100	0	INCONG	i	1320	0.757576
5	19	0	44	Ha	AFirst	15	46	1	-1	1	100	0	INCONG	u	1164	0.859107
5	19	0	44	Ha	AFirst	16	1	0	-1	1	100	0	INCONG	i	686	1.45773
5	19	0	44	Ha	AFirst	17	20	1	-1	1	100	0	INCONG	i	1563	0.639795
5	19	0	44	Ha	AFirst	18	1	0	1	1	100	0	CONG	u	732	1.36612
5	19	0	44	Ha	AFirst	19	1	0	1	1	100	0	CONG	i	910	1.0989
5	19	0	44	Ha	AFirst	20	4	0	-1	1	100	0	INCONG	u	601	1.66389
5	19	0	44	Ha	AFirst	21	30	1	1	1	100	0	CONG	i	1218	0.821018
5	19	0	44	Ha	AFirst	22	20	1	1	1	100	0	CONG	i	1273	0.785546
5	19	0	44	Ha	AFirst	23	19	0	1	1	100	0	CONG	u	1126	0.888099
5	19	0	44	Ha	AFirst	24	1	0	1	1	0	-100	CONG	u	1545	0.647249
5	19	0	44	Ha	AFirst	25	71	1	-1	1	100	0	INCONG	i	955	1.04712
5	19	0	44	Ha	AFirst	26	46	1	1	1	0	-100	CONG	i	1741	0.574383
5	19	0	44	Ha	AFirst	27	4	0	1	1	100	0	CONG	u	1255	0.796813
5	19	0	44	Ha	AFirst	28	71	1	1	1	100	0	CONG	u	1157	0.864304
5	19	0	44	Ha	AFirst	29	4	0	-1	1	0	-100	INCONG	i	1391	0.718907
5	19	0	44	Ha	AFirst	30	71	1	1	1	0	-100	CONG	u	1214	0.823723
5	19	0	44	Ha	AFirst	31	46	1	1	1	100	0	CONG	u	1038	0.963391
5	19	0	44	Ha	AFirst	32	1	0	-1	1	0	-100	INCONG	i	1300	0.769231
5	19	0	44	Ha	AFirst	33	30	1	-1	1	100	0	INCONG	u	929	1.07643
5	19	0	44	Ha	AFirst	34	46	1	1	1	100	0	CONG	i	1108	0.902527
5	19	0	44	Ha	AFirst	35	2	0	-1	1	100	0	INCONG	u	750	1.33333
5	19	0	44	Ha	AFirst	36	20	1	-1	1	0	-100	INCONG	u	1953	0.512033
5	19	0	44	Ha	AFirst	37	20	1	1	1	100	0	CONG	u	1036	0.965251
5	19	0	44	Ha	AFirst	38	4	0	1	1	100	0	CONG	i	947	1.05597
5	19	0	44	Ha	AFirst	39	4	0	1	1	0	-100	CONG	u	2141	0.467071
5	19	0	44	Ha	AFirst	40	46	1	-1	1	100	0	INCONG	i	766	1.30548
5	19	0	44	Ha	AFirst	41	2	0	1	1	0	-100	CONG	i	1944	0.514403
5	19	0	44	Ha	AFirst	42	71	1	-1	1	0	-100	INCONG	u	1506	0.664011
5	19	0	44	Ha	AFirst	44	1	0	-1	1	100	0	INCONG	u	1216	0.822368
5	19	0	44	Ha	AFirst	45	20	1	-1	1	100	0	INCONG	u	1221	0.819001
5	19	0	44	Ha	AFirst	46	71	1	-1	1	100	0	INCONG	u	740	1.35135
5	19	0	44	Ha	AFirst	47	19	0	1	1	0	-100	CONG	i	1183	0.845309
5	19	0	44	Ha	AFirst	48	2	0	1	1	0	-100	CONG	u	1880	0.531915
5	19	0	44	Ha	AFirst	49	30	1	-1	1	0	-100	INCONG	u	1669	0.599161
5	19	0	44	Ha	AFirst	51	71	1	1	1	100	0	CONG	i	1137	0.879507
5	19	0	44	Ha	AFirst	52	1	0	-1	1	0	-100	INCONG	u	1210	0.826446
5	19	0	44	Ha	AFirst	53	19	0	1	1	100	0	CONG	i	930	1.07527
5	19	0	44	Ha	AFirst	54	2	0	-1	1	0	-100	INCONG	i	1365	0.732601
5	19	0	44	Ha	AFirst	55	2	0	1	1	100	0	CONG	u	1767	0.565931
5	19	0	44	Ha	AFirst	56	2	0	-1	1	0	-100	INCONG	u	1792	0.558036
5	19	0	44	Ha	AFirst	57	46	1	1	1	0	-100	CONG	u	1425	0.701754
5	19	0	44	Ha	AFirst	58	19	0	-1	1	0	-100	INCONG	u	2000	0.5
5	19	0	44	Ha	AFirst	59	30	1	1	1	0	-100	CONG	i	1760	0.568182
5	19	0	44	Ha	AFirst	61	19	0	-1	1	100	0	INCONG	u	1091	0.91659
5	19	0	44	An	AFirst	62	71	1	1	-1	-100	0	INCONG	u	1400	0.714286
5	19	0	44	An	AFirst	63	30	1	-1	-1	0	100	CONG	u	1381	0.724113
5	19	0	44	An	AFirst	64	46	1	1	-1	-100	0	INCONG	u	1459	0.685401
5	19	0	44	An	AFirst	1	2	0	1	-1	-100	0	INCONG	u	1774	0.563698
5	19	0	44	An	AFirst	2	46	1	-1	-1	-100	0	CONG	i	1093	0.914913
5	19	0	44	An	AFirst	3	20	1	-1	-1	0	100	CONG	i	1799	0.555864
5	19	0	44	An	AFirst	5	30	1	-1	-1	0	100	CONG	i	2065	0.484262
5	19	0	44	An	AFirst	6	71	1	1	-1	0	100	INCONG	i	1123	0.890472
5	19	0	44	An	AFirst	7	2	0	1	-1	0	100	INCONG	u	1380	0.724638
5	19	0	44	An	AFirst	8	4	0	1	-1	0	100	INCONG	u	2041	0.489956
5	19	0	44	An	AFirst	9	71	1	1	-1	-100	0	INCONG	i	1262	0.792393
5	19	0	44	An	AFirst	10	1	0	1	-1	-100	0	INCONG	u	1866	0.535906
5	19	0	44	An	AFirst	13	2	0	1	-1	0	100	INCONG	i	1843	0.542594
5	19	0	44	An	AFirst	14	1	0	-1	-1	-100	0	CONG	u	1823	0.548546
5	19	0	44	An	AFirst	16	71	1	1	-1	0	100	INCONG	u	1190	0.840336
5	19	0	44	An	AFirst	17	46	1	1	-1	0	100	INCONG	i	1549	0.645578
5	19	0	44	An	AFirst	18	2	0	-1	-1	-100	0	CONG	u	1084	0.922509
5	19	0	44	An	AFirst	19	20	1	-1	-1	0	100	CONG	u	1366	0.732064
5	19	0	44	An	AFirst	20	1	0	-1	-1	-100	0	CONG	i	1685	0.593472
5	19	0	44	An	AFirst	21	4	0	1	-1	-100	0	INCONG	u	1783	0.560852
5	19	0	44	An	AFirst	22	2	0	1	-1	-100	0	INCONG	i	1486	0.672948
5	19	0	44	An	AFirst	23	4	0	-1	-1	0	100	CONG	u	1543	0.648088
5	19	0	44	An	AFirst	24	46	1	1	-1	0	100	INCONG	u	1470	0.680272
5	19	0	44	An	AFirst	25	19	0	1	-1	-100	0	INCONG	i	1256	0.796178
5	19	0	44	An	AFirst	26	46	1	-1	-1	-100	0	CONG	u	1131	0.884173
5	19	0	44	An	AFirst	27	30	1	1	-1	-100	0	INCONG	u	1155	0.865801
5	19	0	44	An	AFirst	28	4	0	-1	-1	-100	0	CONG	u	1473	0.678887
5	19	0	44	An	AFirst	29	20	1	1	-1	-100	0	INCONG	i	1459	0.685401
5	19	0	44	An	AFirst	31	1	0	1	-1	-100	0	INCONG	i	1864	0.536481
5	19	0	44	An	AFirst	32	30	1	-1	-1	-100	0	CONG	i	1331	0.751315
5	19	0	44	An	AFirst	33	71	1	-1	-1	0	100	CONG	i	2018	0.49554
5	19	0	44	An	AFirst	35	2	0	-1	-1	0	100	CONG	u	1256	0.796178
5	19	0	44	An	AFirst	36	71	1	-1	-1	-100	0	CONG	i	1139	0.877963
5	19	0	44	An	AFirst	37	19	0	-1	-1	-100	0	CONG	i	1523	0.656599
5	19	0	44	An	AFirst	38	1	0	-1	-1	0	100	CONG	i	1595	0.626959
5	19	0	44	An	AFirst	39	71	1	-1	-1	0	100	CONG	u	1425	0.701754
5	19	0	44	An	AFirst	40	4	0	-1	-1	-100	0	CONG	i	1134	0.881834
5	19	0	44	An	AFirst	41	1	0	-1	-1	0	100	CONG	u	1246	0.802568
5	19	0	44	An	AFirst	43	2	0	-1	-1	-100	0	CONG	i	1194	0.837521
5	19	0	44	An	AFirst	44	30	1	1	-1	-100	0	INCONG	i	1488	0.672043
5	19	0	44	An	AFirst	45	20	1	1	-1	-100	0	INCONG	u	1977	0.505817
5	19	0	44	An	AFirst	46	20	1	1	-1	0	100	INCONG	i	1544	0.647668
5	19	0	44	An	AFirst	48	46	1	1	-1	-100	0	INCONG	i	1314	0.761035
5	19	0	44	An	AFirst	49	20	1	1	-1	0	100	INCONG	u	1155	0.865801
5	19	0	44	An	AFirst	50	4	0	1	-1	-100	0	INCONG	i	1194	0.837521
5	19	0	44	An	AFirst	51	1	0	1	-1	0	100	INCONG	u	1248	0.801282
5	19	0	44	An	AFirst	52	46	1	-1	-1	0	100	CONG	u	1741	0.574383
5	19	0	44	An	AFirst	53	30	1	-1	-1	-100	0	CONG	u	1091	0.91659
5	19	0	44	An	AFirst	54	2	0	-1	-1	0	100	CONG	i	1429	0.69979
5	19	0	44	An	AFirst	55	19	0	-1	-1	0	100	CONG	u	1482	0.674764
5	19	0	44	An	AFirst	56	4	0	-1	-1	0	100	CONG	i	1333	0.750188
5	19	0	44	An	AFirst	57	1	0	1	-1	0	100	INCONG	i	1438	0.69541
5	19	0	44	An	AFirst	58	46	1	-1	-1	0	100	CONG	i	1248	0.801282
5	19	0	44	An	AFirst	59	71	1	-1	-1	-100	0	CONG	u	813	1.23001
5	19	0	44	An	AFirst	60	20	1	-1	-1	-100	0	CONG	u	1529	0.654022
6	19	1	57	Ha	AFirst	61	20	1	-1	1	0	-100	INCONG	u	1692	0.591017
6	19	1	57	Ha	AFirst	62	46	1	1	1	100	0	CONG	i	609	1.64204
6	19	1	57	Ha	AFirst	63	46	1	1	1	0	-100	CONG	i	1080	0.925926
6	19	1	57	Ha	AFirst	64	19	0	-1	1	100	0	INCONG	i	556	1.79856
6	19	1	57	Ha	AFirst	1	4	0	1	1	100	0	CONG	u	478	2.09205
6	19	1	57	Ha	AFirst	2	30	1	-1	1	100	0	INCONG	u	563	1.7762
6	19	1	57	Ha	AFirst	3	4	0	1	1	0	-100	CONG	i	555	1.8018
6	19	1	57	Ha	AFirst	4	71	1	-1	1	0	-100	INCONG	u	781	1.28041
6	19	1	57	Ha	AFirst	5	2	0	-1	1	100	0	INCONG	u	909	1.10011
6	19	1	57	Ha	AFirst	6	71	1	-1	1	0	-100	INCONG	i	1593	0.627746
6	19	1	57	Ha	AFirst	7	1	0	1	1	100	0	CONG	u	986	1.0142
6	19	1	57	Ha	AFirst	8	1	0	1	1	0	-100	CONG	i	754	1.32626
6	19	1	57	Ha	AFirst	9	4	0	-1	1	100	0	INCONG	i	660	1.51515
6	19	1	57	Ha	AFirst	10	19	0	1	1	100	0	CONG	u	809	1.23609
6	19	1	57	Ha	AFirst	11	19	0	-1	1	100	0	INCONG	u	904	1.10619
6	19	1	57	Ha	AFirst	12	2	0	1	1	0	-100	CONG	i	1515	0.660066
6	19	1	57	Ha	AFirst	13	46	1	-1	1	100	0	INCONG	i	975	1.02564
6	19	1	57	Ha	AFirst	14	2	0	-1	1	100	0	INCONG	i	720	1.38889
6	19	1	57	Ha	AFirst	15	4	0	-1	1	100	0	INCONG	u	845	1.18343
6	19	1	57	Ha	AFirst	16	46	1	-1	1	0	-100	INCONG	u	763	1.31062
6	19	1	57	Ha	AFirst	18	46	1	1	1	0	-100	CONG	u	1008	0.992063
6	19	1	57	Ha	AFirst	19	71	1	-1	1	100	0	INCONG	u	1016	0.984252
6	19	1	57	Ha	AFirst	22	4	0	-1	1	0	-100	INCONG	u	1442	0.693481
6	19	1	57	Ha	AFirst	23	46	1	-1	1	0	-100	INCONG	i	1952	0.512295
6	19	1	57	Ha	AFirst	24	46	1	-1	1	100	0	INCONG	u	1067	0.937207
6	19	1	57	Ha	AFirst	26	71	1	1	1	0	-100	CONG	u	1451	0.68918
6	19	1	57	Ha	AFirst	27	20	1	-1	1	0	-100	INCONG	i	1961	0.509944
6	19	1	57	Ha	AFirst	28	1	0	1	1	100	0	CONG	i	931	1.07411
6	19	1	57	Ha	AFirst	29	30	1	-1	1	0	-100	INCONG	i	1063	0.940734
6	19	1	57	Ha	AFirst	30	2	0	-1	1	0	-100	INCONG	i	1139	0.877963
6	19	1	57	Ha	AFirst	31	20	1	1	1	0	-100	CONG	i	1221	0.819001
6	19	1	57	Ha	AFirst	32	46	1	1	1	100	0	CONG	u	868	1.15207
6	19	1	57	Ha	AFirst	34	4	0	1	1	100	0	CONG	i	777	1.287
6	19	1	57	Ha	AFirst	35	4	0	1	1	0	-100	CONG	u	1090	0.917431
6	19	1	57	Ha	AFirst	36	2	0	1	1	100	0	CONG	i	718	1.39276
6	19	1	57	Ha	AFirst	38	71	1	-1	1	100	0	INCONG	i	1099	0.909918
6	19	1	57	Ha	AFirst	39	20	1	-1	1	100	0	INCONG	i	1024	0.976562
6	19	1	57	Ha	AFirst	40	71	1	1	1	100	0	CONG	i	701	1.42653
6	19	1	57	Ha	AFirst	41	2	0	1	1	0	-100	CONG	u	793	1.26103
6	19	1	57	Ha	AFirst	43	19	0	-1	1	0	-100	INCONG	u	1728	0.578704
6	19	1	57	Ha	AFirst	44	20	1	1	1	0	-100	CONG	u	1395	0.716846
6	19	1	57	Ha	AFirst	46	1	0	-1	1	100	0	INCONG	u	1012	0.988142
6	19	1	57	Ha	AFirst	47	30	1	1	1	100	0	CONG	i	1388	0.720461
6	19	1	57	Ha	AFirst	49	1	0	-1	1	100	0	INCONG	i	1371	0.729395
6	19	1	57	Ha	AFirst	50	2	0	1	1	100	0	CONG	u	915	1.0929
6	19	1	57	Ha	AFirst	52	20	1	1	1	100	0	CONG	u	1215	0.823045
6	19	1	57	Ha	AFirst	53	30	1	-1	1	100	0	INCONG	i	855	1.16959
6	19	1	57	Ha	AFirst	54	71	1	1	1	0	-100	CONG	i	1348	0.74184
6	19	1	57	Ha	AFirst	56	71	1	1	1	100	0	CONG	u	1027	0.97371
6	19	1	57	An	AFirst	57	30	1	-1	-1	-100	0	CONG	i	1710	0.584795
6	19	1	57	An	AFirst	58	1	0	-1	-1	0	100	CONG	u	1048	0.954198
6	19	1	57	An	AFirst	59	2	0	-1	-1	0	100	CONG	u	914	1.09409
6	19	1	57	An	AFirst	60	4	0	-1	-1	-100	0	CONG	i	804	1.24378
6	19	1	57	An	AFirst	61	71	1	-1	-1	0	100	CONG	i	833	1.20048
6	19	1	57	An	AFirst	62	46	1	1	-1	-100	0	INCONG	u	1021	0.979432
6	19	1	57	An	AFirst	63	4	0	1	-1	-100	0	INCONG	i	1155	0.865801
6	19	1	57	An	AFirst	64	2	0	1	-1	0	100	INCONG	i	1082	0.924214
6	19	1	57	An	AFirst	1	19	0	1	-1	0	100	INCONG	i	946	1.05708
6	19	1	57	An	AFirst	2	71	1	1	-1	0	100	INCONG	i	691	1.44718
6	19	1	57	An	AFirst	3	20	1	-1	-1	0	100	CONG	i	988	1.01215
6	19	1	57	An	AFirst	4	4	0	1	-1	-100	0	INCONG	u	1041	0.960615
6	19	1	57	An	AFirst	5	19	0	1	-1	0	100	INCONG	u	812	1.23153
6	19	1	57	An	AFirst	7	30	1	-1	-1	-100	0	CONG	u	948	1.05485
6	19	1	57	An	AFirst	8	30	1	-1	-1	0	100	CONG	u	1027	0.97371
6	19	1	57	An	AFirst	10	2	0	1	-1	-100	0	INCONG	u	731	1.36799
6	19	1	57	An	AFirst	11	71	1	-1	-1	-100	0	CONG	i	1091	0.91659
6	19	1	57	An	AFirst	12	19	0	-1	-1	0	100	CONG	u	867	1.1534
6	19	1	57	An	AFirst	13	1	0	1	-1	0	100	INCONG	u	797	1.25471
6	19	1	57	An	AFirst	14	71	1	1	-1	-100	0	INCONG	u	867	1.1534
6	19	1	57	An	AFirst	15	46	1	-1	-1	0	100	CONG	i	1077	0.928505
6	19	1	57	An	AFirst	17	30	1	1	-1	0	100	INCONG	u	693	1.443
6	19	1	57	An	AFirst	18	20	1	1	-1	-100	0	INCONG	i	799	1.25156
6	19	1	57	An	AFirst	19	1	0	1	-1	0	100	INCONG	i	796	1.25628
6	19	1	57	An	AFirst	20	71	1	-1	-1	0	100	CONG	u	664	1.50602
6	19	1	57	An	AFirst	21	2	0	-1	-1	0	100	CONG	i	787	1.27065
6	19	1	57	An	AFirst	23	4	0	-1	-1	-100	0	CONG	u	1159	0.862813
6	19	1	57	An	AFirst	24	20	1	-1	-1	-100	0	CONG	u	1165	0.858369
6	19	1	57	An	AFirst	25	19	0	-1	-1	-100	0	CONG	u	1084	0.922509
6	19	1	57	An	AFirst	26	30	1	-1	-1	0	100	CONG	i	1036	0.965251
6	19	1	57	An	AFirst	27	30	1	1	-1	-100	0	INCONG	i	713	1.40252
6	19	1	57	An	AFirst	28	46	1	-1	-1	-100	0	CONG	i	842	1.18765
6	19	1	57	An	AFirst	29	2	0	-1	-1	-100	0	CONG	u	662	1.51057
6	19	1	57	An	AFirst	30	1	0	-1	-1	-100	0	CONG	u	1169	0.855432
6	19	1	57	An	AFirst	31	4	0	-1	-1	0	100	CONG	i	648	1.54321
6	19	1	57	An	AFirst	32	1	0	1	-1	-100	0	INCONG	i	1419	0.704722
6	19	1	57	An	AFirst	34	46	1	-1	-1	0	100	CONG	u	672	1.4881
6	19	1	57	An	AFirst	35	2	0	-1	-1	-100	0	CONG	i	570	1.75439
6	19	1	57	An	AFirst	36	30	1	1	-1	0	100	INCONG	i	834	1.19904
6	19	1	57	An	AFirst	37	1	0	-1	-1	0	100	CONG	i	655	1.52672
6	19	1	57	An	AFirst	38	4	0	1	-1	0	100	INCONG	u	1154	0.866551
6	19	1	57	An	AFirst	39	19	0	1	-1	-100	0	INCONG	u	594	1.6835
6	19	1	57	An	AFirst	40	1	0	1	-1	-100	0	INCONG	u	575	1.73913
6	19	1	57	An	AFirst	41	71	1	1	-1	-100	0	INCONG	i	661	1.51286
6	19	1	57	An	AFirst	42	19	0	-1	-1	0	100	CONG	i	815	1.22699
6	19	1	57	An	AFirst	43	20	1	-1	-1	0	100	CONG	u	652	1.53374
6	19	1	57	An	AFirst	44	20	1	1	-1	0	100	INCONG	u	647	1.5456
6	19	1	57	An	AFirst	45	20	1	-1	-1	-100	0	CONG	i	578	1.7301
6	19	1	57	An	AFirst	46	46	1	1	-1	0	100	INCONG	u	576	1.73611
6	19	1	57	An	AFirst	47	2	0	1	-1	0	100	INCONG	u	902	1.10865
6	19	1	57	An	AFirst	48	4	0	-1	-1	0	100	CONG	u	567	1.76367
6	19	1	57	An	AFirst	50	71	1	-1	-1	-100	0	CONG	u	1354	0.738552
6	19	1	57	An	AFirst	51	71	1	1	-1	0	100	INCONG	u	658	1.51976
6	19	1	57	An	AFirst	52	1	0	-1	-1	-100	0	CONG	i	1724	0.580046
6	19	1	57	An	AFirst	53	46	1	1	-1	-100	0	INCONG	i	1445	0.692042
6	19	1	57	An	AFirst	54	30	1	1	-1	-100	0	INCONG	u	913	1.09529
6	19	1	57	An	AFirst	55	20	1	1	-1	-100	0	INCONG	u	755	1.3245
6	19	1	57	An	AFirst	56	46	1	1	-1	0	100	INCONG	i	674	1.48368
9	20	0	100	Ha	Hfirst	57	2	0	1	1	0	-100	CONG	u	1001	0.999001
9	20	0	100	Ha	Hfirst	58	46	1	-1	1	0	-100	INCONG	i	1302	0.768049
9	20	0	100	Ha	Hfirst	60	4	0	-1	1	100	0	INCONG	u	603	1.65837
9	20	0	100	Ha	Hfirst	61	2	0	-1	1	100	0	INCONG	i	544	1.83824
9	20	0	100	Ha	Hfirst	62	71	1	1	1	0	-100	CONG	u	616	1.62338
9	20	0	100	Ha	Hfirst	63	46	1	1	1	100	0	CONG	i	661	1.51286
9	20	0	100	Ha	Hfirst	64	46	1	1	1	0	-100	CONG	u	721	1.38696
9	20	0	100	Ha	Hfirst	1	30	1	-1	1	100	0	INCONG	u	520	1.92308
9	20	0	100	Ha	Hfirst	2	71	1	-1	1	100	0	INCONG	u	481	2.079
9	20	0	100	Ha	Hfirst	3	4	0	1	1	0	-100	CONG	i	555	1.8018
9	20	0	100	Ha	Hfirst	4	2	0	-1	1	0	-100	INCONG	u	443	2.25734
9	20	0	100	Ha	Hfirst	5	30	1	1	1	100	0	CONG	u	486	2.05761
9	20	0	100	Ha	Hfirst	6	4	0	1	1	100	0	CONG	u	511	1.95695
9	20	0	100	Ha	Hfirst	8	30	1	1	1	100	0	CONG	i	636	1.57233
9	20	0	100	Ha	Hfirst	9	1	0	1	1	100	0	CONG	u	488	2.04918
9	20	0	100	Ha	Hfirst	10	71	1	-1	1	0	-100	INCONG	u	715	1.3986
9	20	0	100	Ha	Hfirst	11	30	1	1	1	0	-100	CONG	u	724	1.38122
9	20	0	100	Ha	Hfirst	12	19	0	-1	1	0	-100	INCONG	u	756	1.32275
9	20	0	100	Ha	Hfirst	13	19	0	-1	1	100	0	INCONG	u	620	1.6129
9	20	0	100	Ha	Hfirst	14	46	1	-1	1	100	0	INCONG	i	689	1.45138
9	20	0	100	Ha	Hfirst	15	1	0	1	1	0	-100	CONG	i	642	1.55763
9	20	0	100	Ha	Hfirst	16	19	0	1	1	100	0	CONG	u	573	1.7452
9	20	0	100	Ha	Hfirst	17	1	0	1	1	100	0	CONG	i	603	1.65837
9	20	0	100	Ha	Hfirst	18	20	1	1	1	100	0	CONG	i	521	1.91939
9	20	0	100	Ha	Hfirst	19	20	1	-1	1	0	-100	INCONG	u	770	1.2987
9	20	0	100	Ha	Hfirst	20	4	0	-1	1	0	-100	INCONG	u	672	1.4881
9	20	0	100	Ha	Hfirst	21	71	1	-1	1	100	0	INCONG	i	578	1.7301
9	20	0	100	Ha	Hfirst	22	19	0	-1	1	0	-100	INCONG	i	863	1.15875
9	20	0	100	Ha	Hfirst	23	19	0	1	1	100	0	CONG	i	568	1.76056
9	20	0	100	Ha	Hfirst	24	20	1	1	1	0	-100	CONG	u	655	1.52672
9	20	0	100	Ha	Hfirst	25	20	1	-1	1	0	-100	INCONG	i	770	1.2987
9	20	0	100	Ha	Hfirst	26	71	1	1	1	100	0	CONG	u	512	1.95312
9	20	0	100	Ha	Hfirst	27	4	0	-1	1	0	-100	INCONG	i	865	1.15607
9	20	0	100	Ha	Hfirst	28	20	1	1	1	100	0	CONG	u	596	1.67785
9	20	0	100	Ha	Hfirst	30	2	0	1	1	100	0	CONG	i	651	1.5361
9	20	0	100	Ha	Hfirst	31	1	0	-1	1	100	0	INCONG	i	679	1.47275
9	20	0	100	Ha	Hfirst	32	71	1	1	1	100	0	CONG	i	609	1.64204
9	20	0	100	Ha	Hfirst	33	2	0	1	1	0	-100	CONG	i	725	1.37931
9	20	0	100	Ha	Hfirst	34	46	1	-1	1	0	-100	INCONG	u	734	1.3624
9	20	0	100	Ha	Hfirst	35	46	1	1	1	0	-100	CONG	i	589	1.69779
9	20	0	100	Ha	Hfirst	36	1	0	-1	1	0	-100	INCONG	u	890	1.1236
9	20	0	100	Ha	Hfirst	37	20	1	-1	1	100	0	INCONG	u	684	1.46199
9	20	0	100	Ha	Hfirst	38	19	0	-1	1	100	0	INCONG	i	573	1.7452
9	20	0	100	Ha	Hfirst	39	1	0	-1	1	0	-100	INCONG	i	819	1.221
9	20	0	100	Ha	Hfirst	40	1	0	-1	1	100	0	INCONG	u	511	1.95695
9	20	0	100	Ha	Hfirst	41	46	1	1	1	100	0	CONG	u	503	1.98807
9	20	0	100	Ha	Hfirst	42	2	0	-1	1	0	-100	INCONG	i	872	1.14679
9	20	0	100	Ha	Hfirst	43	30	1	-1	1	0	-100	INCONG	i	738	1.35501
9	20	0	100	Ha	Hfirst	44	30	1	-1	1	0	-100	INCONG	u	563	1.7762
9	20	0	100	Ha	Hfirst	45	71	1	-1	1	0	-100	INCONG	i	602	1.66113
9	20	0	100	Ha	Hfirst	46	71	1	1	1	0	-100	CONG	i	579	1.72712
9	20	0	100	Ha	Hfirst	47	46	1	-1	1	100	0	INCONG	u	538	1.85874
9	20	0	100	Ha	Hfirst	48	30	1	1	1	0	-100	CONG	i	508	1.9685
9	20	0	100	Ha	Hfirst	49	4	0	1	1	100	0	CONG	i	592	1.68919
9	20	0	100	Ha	Hfirst	50	19	0	1	1	0	-100	CONG	u	719	1.39082
9	20	0	100	Ha	Hfirst	51	19	0	1	1	0	-100	CONG	i	746	1.34048
9	20	0	100	Ha	Hfirst	52	20	1	1	1	0	-100	CONG	i	733	1.36426
9	20	0	100	Ha	Hfirst	53	2	0	-1	1	100	0	INCONG	u	552	1.81159
9	20	0	100	Ha	Hfirst	54	20	1	-1	1	100	0	INCONG	i	809	1.23609
9	20	0	100	Ha	Hfirst	55	4	0	-1	1	100	0	INCONG	i	481	2.079
9	20	0	100	Ha	Hfirst	56	2	0	1	1	100	0	CONG	u	494	2.02429
9	20	0	100	An	Hfirst	57	2	0	-1	-1	-100	0	CONG	u	532	1.8797
9	20	0	100	An	Hfirst	58	4	0	-1	-1	0	100	CONG	i	631	1.58479
9	20	0	100	An	Hfirst	59	30	1	-1	-1	-100	0	CONG	u	470	2.12766
9	20	0	100	An	Hfirst	60	4	0	1	-1	-100	0	INCONG	u	442	2.26244
9	20	0	100	An	Hfirst	61	19	0	1	-1	-100	0	INCONG	u	504	1.98413
9	20	0	100	An	Hfirst	62	30	1	1	-1	0	100	INCONG	u	612	1.63399
9	20	0	100	An	Hfirst	63	4	0	-1	-1	0	100	CONG	u	554	1.80505
9	20	0	100	An	Hfirst	64	2	0	-1	-1	0	100	CONG	i	629	1.58983
9	20	0	100	An	Hfirst	1	2	0	1	-1	0	100	INCONG	u	531	1.88324
9	20	0	100	An	Hfirst	2	20	1	-1	-1	-100	0	CONG	i	567	1.76367
9	20	0	100	An	Hfirst	3	2	0	1	-1	-100	0	INCONG	u	513	1.94932
9	20	0	100	An	Hfirst	4	46	1	-1	-1	-100	0	CONG	u	525	1.90476
9	20	0	100	An	Hfirst	5	30	1	-1	-1	0	100	CONG	i	553	1.80832
9	20	0	100	An	Hfirst	6	30	1	1	-1	-100	0	INCONG	u	426	2.34742
9	20	0	100	An	Hfirst	8	19	0	-1	-1	-100	0	CONG	i	902	1.10865
9	20	0	100	An	Hfirst	9	4	0	-1	-1	-100	0	CONG	u	665	1.50376
9	20	0	100	An	Hfirst	10	20	1	-1	-1	-100	0	CONG	u	695	1.43885
9	20	0	100	An	Hfirst	11	20	1	1	-1	-100	0	INCONG	i	995	1.00503
9	20	0	100	An	Hfirst	12	2	0	1	-1	0	100	INCONG	i	531	1.88324
9	20	0	100	An	Hfirst	13	20	1	1	-1	0	100	INCONG	i	733	1.36426
9	20	0	100	An	Hfirst	14	1	0	1	-1	0	100	INCONG	u	608	1.64474
9	20	0	100	An	Hfirst	15	1	0	1	-1	-100	0	INCONG	u	543	1.84162
9	20	0	100	An	Hfirst	16	71	1	-1	-1	0	100	CONG	u	522	1.91571
9	20	0	100	An	Hfirst	17	30	1	1	-1	0	100	INCONG	i	501	1.99601
9	20	0	100	An	Hfirst	18	1	0	1	-1	-100	0	INCONG	i	529	1.89036
9	20	0	100	An	Hfirst	19	71	1	1	-1	0	100	INCONG	i	565	1.76991
9	20	0	100	An	Hfirst	20	20	1	1	-1	0	100	INCONG	u	654	1.52905
9	20	0	100	An	Hfirst	21	4	0	1	-1	0	100	INCONG	i	549	1.82149
9	20	0	100	An	Hfirst	23	30	1	-1	-1	-100	0	CONG	i	610	1.63934
9	20	0	100	An	Hfirst	24	4	0	1	-1	-100	0	INCONG	i	658	1.51976
9	20	0	100	An	Hfirst	25	19	0	-1	-1	0	100	CONG	i	560	1.78571
9	20	0	100	An	Hfirst	26	71	1	1	-1	0	100	INCONG	u	569	1.75747
9	20	0	100	An	Hfirst	27	1	0	1	-1	0	100	INCONG	i	481	2.079
9	20	0	100	An	Hfirst	29	30	1	-1	-1	0	100	CONG	u	568	1.76056
9	20	0	100	An	Hfirst	30	71	1	1	-1	-100	0	INCONG	i	665	1.50376
9	20	0	100	An	Hfirst	31	20	1	1	-1	-100	0	INCONG	u	703	1.42248
9	20	0	100	An	Hfirst	32	20	1	-1	-1	0	100	CONG	i	786	1.27226
9	20	0	100	An	Hfirst	33	1	0	-1	-1	-100	0	CONG	u	554	1.80505
9	20	0	100	An	Hfirst	34	19	0	1	-1	-100	0	INCONG	i	803	1.24533
9	20	0	100	An	Hfirst	35	19	0	-1	-1	0	100	CONG	u	500	2
9	20	0	100	An	Hfirst	36	19	0	1	-1	0	100	INCONG	u	512	1.95312
9	20	0	100	An	Hfirst	37	46	1	1	-1	0	100	INCONG	i	580	1.72414
9	20	0	100	An	Hfirst	38	2	0	1	-1	-100	0	INCONG	i	525	1.90476
9	20	0	100	An	Hfirst	39	2	0	-1	-1	0	100	CONG	u	695	1.43885
9	20	0	100	An	Hfirst	40	4	0	-1	-1	-100	0	CONG	i	589	1.69779
9	20	0	100	An	Hfirst	41	19	0	1	-1	0	100	INCONG	i	516	1.93798
9	20	0	100	An	Hfirst	42	2	0	-1	-1	-100	0	CONG	i	583	1.71527
9	20	0	100	An	Hfirst	43	30	1	1	-1	-100	0	INCONG	i	688	1.45349
9	20	0	100	An	Hfirst	44	46	1	1	-1	0	100	INCONG	u	604	1.65563
9	20	0	100	An	Hfirst	45	46	1	1	-1	-100	0	INCONG	u	532	1.8797
9	20	0	100	An	Hfirst	46	1	0	-1	-1	0	100	CONG	u	574	1.74216
9	20	0	100	An	Hfirst	47	46	1	-1	-1	0	100	CONG	i	783	1.27714
9	20	0	100	An	Hfirst	48	71	1	1	-1	-100	0	INCONG	u	679	1.47275
9	20	0	100	An	Hfirst	49	46	1	-1	-1	-100	0	CONG	i	668	1.49701
9	20	0	100	An	Hfirst	50	71	1	-1	-1	-100	0	CONG	u	569	1.75747
9	20	0	100	An	Hfirst	51	19	0	-1	-1	-100	0	CONG	u	842	1.18765
9	20	0	100	An	Hfirst	52	46	1	1	-1	-100	0	INCONG	i	544	1.83824
9	20	0	100	An	Hfirst	53	4	0	1	-1	0	100	INCONG	u	570	1.75439
9	20	0	100	An	Hfirst	54	71	1	-1	-1	0	100	CONG	i	587	1.70358
9	20	0	100	An	Hfirst	55	1	0	-1	-1	0	100	CONG	i	531	1.88324
9	20	0	100	An	Hfirst	56	20	1	-1	-1	0	100	CONG	u	550	1.81818
12	19	0	50	Ha	Hfirst	57	30	1	-1	1	100	0	INCONG	i	1138	0.878735
12	19	0	50	Ha	Hfirst	58	71	1	-1	1	100	0	INCONG	i	710	1.40845
12	19	0	50	Ha	Hfirst	59	4	0	-1	1	0	-100	INCONG	u	1506	0.664011
12	19	0	50	Ha	Hfirst	60	30	1	1	1	100	0	CONG	i	743	1.3459
12	19	0	50	Ha	Hfirst	62	46	1	1	1	0	-100	CONG	u	1297	0.77101
12	19	0	50	Ha	Hfirst	63	46	1	-1	1	0	-100	INCONG	u	806	1.24069
12	19	0	50	Ha	Hfirst	64	2	0	1	1	0	-100	CONG	u	1087	0.919963
12	19	0	50	Ha	Hfirst	1	19	0	-1	1	0	-100	INCONG	u	1028	0.972763
12	19	0	50	Ha	Hfirst	2	19	0	-1	1	100	0	INCONG	u	572	1.74825
12	19	0	50	Ha	Hfirst	3	2	0	1	1	100	0	CONG	i	590	1.69492
12	19	0	50	Ha	Hfirst	4	20	1	1	1	0	-100	CONG	u	1287	0.777001
12	19	0	50	Ha	Hfirst	5	4	0	-1	1	100	0	INCONG	i	557	1.79533
12	19	0	50	Ha	Hfirst	6	2	0	-1	1	100	0	INCONG	i	551	1.81488
12	19	0	50	Ha	Hfirst	7	71	1	-1	1	0	-100	INCONG	u	777	1.287
12	19	0	50	Ha	Hfirst	8	20	1	-1	1	100	0	INCONG	i	988	1.01215
12	19	0	50	Ha	Hfirst	9	30	1	-1	1	100	0	INCONG	u	541	1.84843
12	19	0	50	Ha	Hfirst	10	19	0	1	1	0	-100	CONG	u	944	1.05932
12	19	0	50	Ha	Hfirst	11	1	0	-1	1	100	0	INCONG	i	588	1.70068
12	19	0	50	Ha	Hfirst	12	1	0	1	1	0	-100	CONG	u	925	1.08108
12	19	0	50	Ha	Hfirst	13	1	0	1	1	100	0	CONG	i	529	1.89036
12	19	0	50	Ha	Hfirst	14	4	0	1	1	100	0	CONG	u	637	1.56986
12	19	0	50	Ha	Hfirst	15	46	1	-1	1	0	-100	INCONG	i	1036	0.965251
12	19	0	50	Ha	Hfirst	16	46	1	1	1	100	0	CONG	i	444	2.25225
12	19	0	50	Ha	Hfirst	17	20	1	-1	1	0	-100	INCONG	i	1403	0.712758
12	19	0	50	Ha	Hfirst	18	71	1	1	1	0	-100	CONG	u	996	1.00402
12	19	0	50	Ha	Hfirst	19	71	1	1	1	100	0	CONG	i	629	1.58983
12	19	0	50	Ha	Hfirst	20	20	1	-1	1	0	-100	INCONG	u	1092	0.915751
12	19	0	50	Ha	Hfirst	21	1	0	-1	1	100	0	INCONG	u	578	1.7301
12	19	0	50	Ha	Hfirst	22	30	1	-1	1	0	-100	INCONG	i	1324	0.755287
12	19	0	50	Ha	Hfirst	23	4	0	1	1	0	-100	CONG	i	1192	0.838926
12	19	0	50	Ha	Hfirst	24	46	1	-1	1	100	0	INCONG	i	522	1.91571
12	19	0	50	Ha	Hfirst	25	30	1	1	1	100	0	CONG	u	686	1.45773
12	19	0	50	Ha	Hfirst	26	2	0	1	1	0	-100	CONG	i	875	1.14286
12	19	0	50	Ha	Hfirst	27	2	0	-1	1	100	0	INCONG	u	496	2.01613
12	19	0	50	Ha	Hfirst	28	19	0	-1	1	100	0	INCONG	i	534	1.87266
12	19	0	50	Ha	Hfirst	29	1	0	-1	1	0	-100	INCONG	i	697	1.43472
12	19	0	50	Ha	Hfirst	30	20	1	1	1	100	0	CONG	i	583	1.71527
12	19	0	50	Ha	Hfirst	31	30	1	1	1	0	-100	CONG	u	745	1.34228
12	19	0	50	Ha	Hfirst	32	20	1	-1	1	100	0	INCONG	u	524	1.9084
12	19	0	50	Ha	Hfirst	33	46	1	-1	1	100	0	INCONG	u	473	2.11416
12	19	0	50	Ha	Hfirst	34	71	1	1	1	0	-100	CONG	i	518	1.9305
12	19	0	50	Ha	Hfirst	35	2	0	-1	1	0	-100	INCONG	u	650	1.53846
12	19	0	50	Ha	Hfirst	36	71	1	1	1	100	0	CONG	u	529	1.89036
12	19	0	50	Ha	Hfirst	38	2	0	-1	1	0	-100	INCONG	i	1158	0.863558
12	19	0	50	Ha	Hfirst	39	1	0	1	1	100	0	CONG	u	609	1.64204
12	19	0	50	Ha	Hfirst	40	71	1	-1	1	0	-100	INCONG	i	1114	0.897666
12	19	0	50	Ha	Hfirst	41	2	0	1	1	100	0	CONG	u	558	1.79211
12	19	0	50	Ha	Hfirst	42	46	1	1	1	0	-100	CONG	i	880	1.13636
12	19	0	50	Ha	Hfirst	43	4	0	-1	1	100	0	INCONG	u	503	1.98807
12	19	0	50	Ha	Hfirst	44	20	1	1	1	0	-100	CONG	i	595	1.68067
12	19	0	50	Ha	Hfirst	45	71	1	-1	1	100	0	INCONG	u	501	1.99601
12	19	0	50	Ha	Hfirst	46	4	0	1	1	100	0	CONG	i	586	1.70648
12	19	0	50	Ha	Hfirst	48	30	1	1	1	0	-100	CONG	i	1221	0.819001
12	19	0	50	Ha	Hfirst	49	19	0	-1	1	0	-100	INCONG	i	677	1.4771
12	19	0	50	Ha	Hfirst	51	19	0	1	1	100	0	CONG	i	709	1.41044
12	19	0	50	Ha	Hfirst	52	19	0	1	1	100	0	CONG	u	562	1.77936
12	19	0	50	Ha	Hfirst	54	20	1	1	1	100	0	CONG	u	1066	0.938086
12	19	0	50	Ha	Hfirst	56	19	0	1	1	0	-100	CONG	i	998	1.002
12	19	0	50	An	Hfirst	57	19	0	1	-1	-100	0	INCONG	i	1304	0.766871
12	19	0	50	An	Hfirst	58	46	1	1	-1	-100	0	INCONG	i	1317	0.759301
12	19	0	50	An	Hfirst	59	1	0	1	-1	0	100	INCONG	i	810	1.23457
12	19	0	50	An	Hfirst	60	2	0	-1	-1	0	100	CONG	u	682	1.46628
12	19	0	50	An	Hfirst	61	2	0	-1	-1	-100	0	CONG	u	728	1.37363
12	19	0	50	An	Hfirst	62	30	1	-1	-1	0	100	CONG	i	884	1.13122
12	19	0	50	An	Hfirst	63	19	0	-1	-1	-100	0	CONG	i	658	1.51976
12	19	0	50	An	Hfirst	64	4	0	-1	-1	-100	0	CONG	u	648	1.54321
12	19	0	50	An	Hfirst	1	46	1	-1	-1	0	100	CONG	u	624	1.60256
12	19	0	50	An	Hfirst	2	4	0	-1	-1	-100	0	CONG	i	752	1.32979
12	19	0	50	An	Hfirst	3	71	1	-1	-1	-100	0	CONG	u	522	1.91571
12	19	0	50	An	Hfirst	4	4	0	1	-1	-100	0	INCONG	u	909	1.10011
12	19	0	50	An	Hfirst	6	2	0	1	-1	0	100	INCONG	i	1067	0.937207
12	19	0	50	An	Hfirst	7	46	1	1	-1	0	100	INCONG	i	834	1.19904
12	19	0	50	An	Hfirst	8	19	0	1	-1	0	100	INCONG	u	634	1.57729
12	19	0	50	An	Hfirst	9	4	0	-1	-1	0	100	CONG	u	602	1.66113
12	19	0	50	An	Hfirst	10	4	0	1	-1	0	100	INCONG	u	562	1.77936
12	19	0	50	An	Hfirst	11	1	0	-1	-1	0	100	CONG	u	589	1.69779
12	19	0	50	An	Hfirst	12	30	1	-1	-1	0	100	CONG	u	551	1.81488
12	19	0	50	An	Hfirst	13	2	0	-1	-1	-100	0	CONG	i	585	1.7094
12	19	0	50	An	Hfirst	14	4	0	-1	-1	0	100	CONG	i	724	1.38122
12	19	0	50	An	Hfirst	15	20	1	-1	-1	-100	0	CONG	i	720	1.38889
12	19	0	50	An	Hfirst	16	19	0	1	-1	-100	0	INCONG	u	580	1.72414
12	19	0	50	An	Hfirst	17	71	1	-1	-1	0	100	CONG	u	605	1.65289
12	19	0	50	An	Hfirst	18	2	0	1	-1	-100	0	INCONG	i	550	1.81818
12	19	0	50	An	Hfirst	19	4	0	1	-1	0	100	INCONG	i	585	1.7094
12	19	0	50	An	Hfirst	20	19	0	-1	-1	0	100	CONG	u	579	1.72712
12	19	0	50	An	Hfirst	21	46	1	1	-1	0	100	INCONG	u	485	2.06186
12	19	0	50	An	Hfirst	22	1	0	-1	-1	-100	0	CONG	u	531	1.88324
12	19	0	50	An	Hfirst	24	46	1	1	-1	-100	0	INCONG	u	569	1.75747
12	19	0	50	An	Hfirst	25	1	0	-1	-1	0	100	CONG	i	588	1.70068
12	19	0	50	An	Hfirst	26	2	0	1	-1	-100	0	INCONG	u	485	2.06186
12	19	0	50	An	Hfirst	27	46	1	-1	-1	-100	0	CONG	u	571	1.75131
12	19	0	50	An	Hfirst	28	71	1	-1	-1	0	100	CONG	i	517	1.93424
12	19	0	50	An	Hfirst	29	19	0	1	-1	0	100	INCONG	i	594	1.6835
12	19	0	50	An	Hfirst	30	20	1	-1	-1	0	100	CONG	i	443	2.25734
12	19	0	50	An	Hfirst	31	20	1	1	-1	0	100	INCONG	u	554	1.80505
12	19	0	50	An	Hfirst	33	46	1	-1	-1	-100	0	CONG	i	691	1.44718
12	19	0	50	An	Hfirst	34	71	1	1	-1	-100	0	INCONG	u	977	1.02354
12	19	0	50	An	Hfirst	35	19	0	-1	-1	-100	0	CONG	u	995	1.00503
12	19	0	50	An	Hfirst	36	1	0	1	-1	-100	0	INCONG	u	1012	0.988142
12	19	0	50	An	Hfirst	38	1	0	1	-1	-100	0	INCONG	i	1249	0.800641
12	19	0	50	An	Hfirst	39	71	1	1	-1	-100	0	INCONG	i	840	1.19048
12	19	0	50	An	Hfirst	40	20	1	-1	-1	-100	0	CONG	u	984	1.01626
12	19	0	50	An	Hfirst	41	2	0	1	-1	0	100	INCONG	u	722	1.38504
12	19	0	50	An	Hfirst	43	30	1	1	-1	0	100	INCONG	i	1064	0.93985
12	19	0	50	An	Hfirst	44	2	0	-1	-1	0	100	CONG	i	815	1.22699
12	19	0	50	An	Hfirst	45	1	0	-1	-1	-100	0	CONG	i	863	1.15875
12	19	0	50	An	Hfirst	46	30	1	1	-1	0	100	INCONG	u	574	1.74216
12	19	0	50	An	Hfirst	47	30	1	-1	-1	-100	0	CONG	u	648	1.54321
12	19	0	50	An	Hfirst	48	71	1	1	-1	0	100	INCONG	i	631	1.58479
12	19	0	50	An	Hfirst	49	71	1	1	-1	0	100	INCONG	u	711	1.40647
12	19	0	50	An	Hfirst	50	30	1	-1	-1	-100	0	CONG	i	628	1.59236
12	19	0	50	An	Hfirst	51	71	1	-1	-1	-100	0	CONG	i	788	1.26904
12	19	0	50	An	Hfirst	52	46	1	-1	-1	0	100	CONG	i	1181	0.84674
12	19	0	50	An	Hfirst	53	20	1	-1	-1	0	100	CONG	u	903	1.10742
12	19	0	50	An	Hfirst	54	1	0	1	-1	0	100	INCONG	u	644	1.5528
12	19	0	50	An	Hfirst	55	30	1	1	-1	-100	0	INCONG	u	787	1.27065
12	19	0	50	An	Hfirst	56	19	0	-1	-1	0	100	CONG	i	1093	0.914913
17	20	1	16	Ha	AFirst	56	2	0	1	1	0	-100	CONG	u	866	1.15473
17	20	1	16	Ha	AFirst	58	4	0	-1	1	0	-100	INCONG	u	741	1.34953
17	20	1	16	Ha	AFirst	59	1	0	1	1	0	-100	CONG	i	1040	0.961538
17	20	1	16	Ha	AFirst	60	30	1	-1	1	100	0	INCONG	i	951	1.05152
17	20	1	16	Ha	AFirst	61	4	0	1	1	0	-100	CONG	u	651	1.5361
17	20	1	16	Ha	AFirst	63	2	0	1	1	0	-100	CONG	i	1179	0.848176
17	20	1	16	Ha	AFirst	64	71	1	-1	1	0	-100	INCONG	i	981	1.01937
17	20	1	16	Ha	AFirst	1	71	1	1	1	0	-100	CONG	u	606	1.65017
17	20	1	16	Ha	AFirst	2	1	0	1	1	100	0	CONG	u	535	1.86916
17	20	1	16	Ha	AFirst	3	46	1	-1	1	100	0	INCONG	u	570	1.75439
17	20	1	16	Ha	AFirst	4	71	1	1	1	0	-100	CONG	i	684	1.46199
17	20	1	16	Ha	AFirst	5	71	1	1	1	100	0	CONG	u	458	2.18341
17	20	1	16	Ha	AFirst	6	2	0	1	1	100	0	CONG	i	465	2.15054
17	20	1	16	Ha	AFirst	7	20	1	1	1	0	-100	CONG	i	1559	0.641437
17	20	1	16	Ha	AFirst	8	46	1	1	1	100	0	CONG	u	602	1.66113
17	20	1	16	Ha	AFirst	11	19	0	-1	1	100	0	INCONG	i	516	1.93798
17	20	1	16	Ha	AFirst	12	19	0	1	1	100	0	CONG	u	417	2.39808
17	20	1	16	Ha	AFirst	13	2	0	-1	1	100	0	INCONG	u	473	2.11416
17	20	1	16	Ha	AFirst	14	19	0	1	1	0	-100	CONG	u	1471	0.67981
17	20	1	16	Ha	AFirst	15	46	1	-1	1	0	-100	INCONG	u	885	1.12994
17	20	1	16	Ha	AFirst	16	19	0	-1	1	0	-100	INCONG	i	1338	0.747384
17	20	1	16	Ha	AFirst	17	20	1	-1	1	0	-100	INCONG	i	886	1.12867
17	20	1	16	Ha	AFirst	18	20	1	-1	1	0	-100	INCONG	u	1059	0.944287
17	20	1	16	Ha	AFirst	19	30	1	-1	1	100	0	INCONG	u	706	1.41643
17	20	1	16	Ha	AFirst	20	4	0	-1	1	100	0	INCONG	i	591	1.69205
17	20	1	16	Ha	AFirst	21	19	0	1	1	0	-100	CONG	i	1392	0.718391
17	20	1	16	Ha	AFirst	22	30	1	-1	1	0	-100	INCONG	i	1305	0.766284
17	20	1	16	Ha	AFirst	23	19	0	-1	1	100	0	INCONG	u	630	1.5873
17	20	1	16	Ha	AFirst	24	71	1	-1	1	100	0	INCONG	u	638	1.5674
17	20	1	16	Ha	AFirst	25	1	0	-1	1	0	-100	INCONG	i	877	1.14025
17	20	1	16	Ha	AFirst	26	46	1	-1	1	100	0	INCONG	i	595	1.68067
17	20	1	16	Ha	AFirst	27	1	0	-1	1	100	0	INCONG	i	620	1.6129
17	20	1	16	Ha	AFirst	28	2	0	1	1	100	0	CONG	u	460	2.17391
17	20	1	16	Ha	AFirst	29	2	0	-1	1	100	0	INCONG	i	683	1.46413
17	20	1	16	Ha	AFirst	30	1	0	1	1	0	-100	CONG	u	657	1.52207
17	20	1	16	Ha	AFirst	31	2	0	-1	1	0	-100	INCONG	u	800	1.25
17	20	1	16	Ha	AFirst	33	4	0	1	1	100	0	CONG	i	555	1.8018
17	20	1	16	Ha	AFirst	34	46	1	1	1	0	-100	CONG	i	645	1.55039
17	20	1	16	Ha	AFirst	35	71	1	-1	1	100	0	INCONG	i	581	1.72117
17	20	1	16	Ha	AFirst	36	46	1	1	1	100	0	CONG	i	535	1.86916
17	20	1	16	Ha	AFirst	37	20	1	-1	1	100	0	INCONG	u	609	1.64204
17	20	1	16	Ha	AFirst	38	30	1	-1	1	0	-100	INCONG	u	1058	0.94518
17	20	1	16	Ha	AFirst	39	4	0	-1	1	0	-100	INCONG	i	1457	0.686342
17	20	1	16	Ha	AFirst	40	20	1	1	1	100	0	CONG	i	647	1.5456
17	20	1	16	Ha	AFirst	41	2	0	-1	1	0	-100	INCONG	i	847	1.18064
17	20	1	16	Ha	AFirst	42	20	1	-1	1	100	0	INCONG	i	1054	0.948767
17	20	1	16	Ha	AFirst	43	71	1	-1	1	0	-100	INCONG	u	1277	0.783085
17	20	1	16	Ha	AFirst	44	30	1	1	1	0	-100	CONG	u	939	1.06496
17	20	1	16	Ha	AFirst	45	1	0	-1	1	0	-100	INCONG	u	847	1.18064
17	20	1	16	Ha	AFirst	46	30	1	1	1	100	0	CONG	u	502	1.99203
17	20	1	16	Ha	AFirst	47	1	0	-1	1	100	0	INCONG	u	443	2.25734
17	20	1	16	Ha	AFirst	48	30	1	1	1	0	-100	CONG	i	818	1.22249
17	20	1	16	Ha	AFirst	49	19	0	1	1	100	0	CONG	i	666	1.5015
17	20	1	16	Ha	AFirst	50	46	1	1	1	0	-100	CONG	u	633	1.57978
17	20	1	16	Ha	AFirst	51	4	0	1	1	100	0	CONG	u	569	1.75747
17	20	1	16	Ha	AFirst	52	4	0	-1	1	100	0	INCONG	u	667	1.49925
17	20	1	16	Ha	AFirst	53	46	1	-1	1	0	-100	INCONG	i	754	1.32626
17	20	1	16	Ha	AFirst	54	20	1	1	1	100	0	CONG	u	421	2.3753
17	20	1	16	Ha	AFirst	55	30	1	1	1	100	0	CONG	i	461	2.1692
17	20	1	16	An	AFirst	56	1	0	-1	-1	0	100	CONG	u	1020	0.980392
17	20	1	16	An	AFirst	57	71	1	1	-1	0	100	INCONG	i	1332	0.750751
17	20	1	16	An	AFirst	58	71	1	1	-1	-100	0	INCONG	i	1168	0.856164
17	20	1	16	An	AFirst	59	19	0	-1	-1	-100	0	CONG	i	1090	0.917431
17	20	1	16	An	AFirst	60	4	0	-1	-1	-100	0	CONG	i	839	1.1919
17	20	1	16	An	AFirst	61	2	0	-1	-1	0	100	CONG	u	743	1.3459
17	20	1	16	An	AFirst	62	19	0	1	-1	-100	0	INCONG	u	786	1.27226
17	20	1	16	An	AFirst	63	2	0	1	-1	-100	0	INCONG	i	771	1.29702
17	20	1	16	An	AFirst	64	30	1	1	-1	-100	0	INCONG	i	646	1.54799
17	20	1	16	An	AFirst	1	20	1	-1	-1	0	100	CONG	i	1349	0.74129
17	20	1	16	An	AFirst	2	19	0	1	-1	0	100	INCONG	i	768	1.30208
17	20	1	16	An	AFirst	3	71	1	-1	-1	0	100	CONG	u	865	1.15607
17	20	1	16	An	AFirst	4	30	1	-1	-1	0	100	CONG	i	927	1.07875
17	20	1	16	An	AFirst	5	19	0	-1	-1	0	100	CONG	i	939	1.06496
17	20	1	16	An	AFirst	6	46	1	1	-1	0	100	INCONG	u	606	1.65017
17	20	1	16	An	AFirst	7	20	1	1	-1	-100	0	INCONG	i	806	1.24069
17	20	1	16	An	AFirst	8	71	1	1	-1	0	100	INCONG	u	886	1.12867
17	20	1	16	An	AFirst	9	46	1	1	-1	-100	0	INCONG	i	740	1.35135
17	20	1	16	An	AFirst	10	4	0	-1	-1	0	100	CONG	u	687	1.4556
17	20	1	16	An	AFirst	11	2	0	-1	-1	-100	0	CONG	u	989	1.01112
17	20	1	16	An	AFirst	12	71	1	-1	-1	0	100	CONG	i	894	1.11857
17	20	1	16	An	AFirst	13	2	0	-1	-1	0	100	CONG	i	652	1.53374
17	20	1	16	An	AFirst	14	4	0	1	-1	-100	0	INCONG	i	658	1.51976
17	20	1	16	An	AFirst	15	1	0	-1	-1	-100	0	CONG	i	761	1.31406
17	20	1	16	An	AFirst	16	20	1	1	-1	0	100	INCONG	i	1228	0.814332
17	20	1	16	An	AFirst	17	4	0	-1	-1	-100	0	CONG	u	668	1.49701
17	20	1	16	An	AFirst	18	30	1	-1	-1	-100	0	CONG	i	675	1.48148
17	20	1	16	An	AFirst	19	71	1	1	-1	-100	0	INCONG	u	624	1.60256
17	20	1	16	An	AFirst	20	20	1	-1	-1	-100	0	CONG	u	592	1.68919
17	20	1	16	An	AFirst	21	71	1	-1	-1	-100	0	CONG	u	489	2.04499
17	20	1	16	An	AFirst	23	30	1	1	-1	0	100	INCONG	u	995	1.00503
17	20	1	16	An	AFirst	24	30	1	-1	-1	-100	0	CONG	u	725	1.37931
17	20	1	16	An	AFirst	25	4	0	1	-1	-100	0	INCONG	u	865	1.15607
17	20	1	16	An	AFirst	26	46	1	-1	-1	-100	0	CONG	u	696	1.43678
17	20	1	16	An	AFirst	27	2	0	1	-1	0	100	INCONG	u	669	1.49477
17	20	1	16	An	AFirst	28	19	0	1	-1	0	100	INCONG	u	819	1.221
17	20	1	16	An	AFirst	29	2	0	1	-1	-100	0	INCONG	u	635	1.5748
17	20	1	16	An	AFirst	30	1	0	1	-1	-100	0	INCONG	u	547	1.82815
17	20	1	16	An	AFirst	31	30	1	-1	-1	0	100	CONG	u	582	1.71821
17	20	1	16	An	AFirst	32	20	1	-1	-1	0	100	CONG	u	808	1.23762
17	20	1	16	An	AFirst	33	1	0	1	-1	-100	0	INCONG	i	552	1.81159
17	20	1	16	An	AFirst	35	30	1	1	-1	-100	0	INCONG	u	518	1.9305
17	20	1	16	An	AFirst	36	4	0	1	-1	0	100	INCONG	u	730	1.36986
17	20	1	16	An	AFirst	37	1	0	-1	-1	-100	0	CONG	u	694	1.44092
17	20	1	16	An	AFirst	39	46	1	-1	-1	0	100	CONG	i	1148	0.87108
17	20	1	16	An	AFirst	40	4	0	1	-1	0	100	INCONG	i	896	1.11607
17	20	1	16	An	AFirst	41	20	1	1	-1	-100	0	INCONG	u	1157	0.864304
17	20	1	16	An	AFirst	42	20	1	1	-1	0	100	INCONG	u	1399	0.714796
17	20	1	16	An	AFirst	43	46	1	1	-1	-100	0	INCONG	u	1016	0.984252
17	20	1	16	An	AFirst	44	71	1	-1	-1	-100	0	CONG	i	969	1.03199
17	20	1	16	An	AFirst	45	46	1	-1	-1	-100	0	CONG	i	699	1.43062
17	20	1	16	An	AFirst	46	1	0	1	-1	0	100	INCONG	u	784	1.27551
17	20	1	16	An	AFirst	47	1	0	1	-1	0	100	INCONG	i	1098	0.910747
17	20	1	16	An	AFirst	48	19	0	-1	-1	-100	0	CONG	u	648	1.54321
17	20	1	16	An	AFirst	49	1	0	-1	-1	0	100	CONG	i	1231	0.812348
17	20	1	16	An	AFirst	50	19	0	1	-1	-100	0	INCONG	i	951	1.05152
17	20	1	16	An	AFirst	51	20	1	-1	-1	-100	0	CONG	i	787	1.27065
17	20	1	16	An	AFirst	52	2	0	1	-1	0	100	INCONG	i	692	1.44509
17	20	1	16	An	AFirst	53	4	0	-1	-1	0	100	CONG	i	650	1.53846
17	20	1	16	An	AFirst	54	2	0	-1	-1	-100	0	CONG	i	616	1.62338
17	20	1	16	An	AFirst	55	46	1	-1	-1	0	100	CONG	u	745	1.34228
18	19	0	-70	Ha	Hfirst	56	20	1	-1	1	100	0	INCONG	u	974	1.02669
18	19	0	-70	Ha	Hfirst	57	19	0	-1	1	0	-100	INCONG	u	1232	0.811688
18	19	0	-70	Ha	Hfirst	58	30	1	1	1	0	-100	CONG	i	1512	0.661376
18	19	0	-70	Ha	Hfirst	59	1	0	-1	1	0	-100	INCONG	i	1453	0.688231
18	19	0	-70	Ha	Hfirst	60	30	1	1	1	100	0	CONG	i	740	1.35135
18	19	0	-70	Ha	Hfirst	61	2	0	-1	1	0	-100	INCONG	i	935	1.06952
18	19	0	-70	Ha	Hfirst	62	4	0	-1	1	0	-100	INCONG	u	1115	0.896861
18	19	0	-70	Ha	Hfirst	63	1	0	-1	1	0	-100	INCONG	u	1024	0.976562
18	19	0	-70	Ha	Hfirst	64	4	0	-1	1	0	-100	INCONG	i	952	1.05042
18	19	0	-70	Ha	Hfirst	1	19	0	-1	1	100	0	INCONG	u	532	1.8797
18	19	0	-70	Ha	Hfirst	2	1	0	1	1	0	-100	CONG	i	944	1.05932
18	19	0	-70	Ha	Hfirst	3	46	1	1	1	100	0	CONG	i	530	1.88679
18	19	0	-70	Ha	Hfirst	4	46	1	-1	1	0	-100	INCONG	i	534	1.87266
18	19	0	-70	Ha	Hfirst	5	71	1	-1	1	100	0	INCONG	i	522	1.91571
18	19	0	-70	Ha	Hfirst	6	71	1	1	1	0	-100	CONG	i	670	1.49254
18	19	0	-70	Ha	Hfirst	7	4	0	-1	1	100	0	INCONG	i	532	1.8797
18	19	0	-70	Ha	Hfirst	8	71	1	-1	1	0	-100	INCONG	i	936	1.06838
18	19	0	-70	Ha	Hfirst	9	2	0	-1	1	0	-100	INCONG	u	988	1.01215
18	19	0	-70	Ha	Hfirst	10	2	0	-1	1	100	0	INCONG	u	421	2.3753
18	19	0	-70	Ha	Hfirst	11	1	0	1	1	100	0	CONG	u	549	1.82149
18	19	0	-70	Ha	Hfirst	12	20	1	1	1	100	0	CONG	i	912	1.09649
18	19	0	-70	Ha	Hfirst	13	19	0	1	1	100	0	CONG	i	541	1.84843
18	19	0	-70	Ha	Hfirst	14	46	1	-1	1	0	-100	INCONG	u	697	1.43472
18	19	0	-70	Ha	Hfirst	15	4	0	-1	1	100	0	INCONG	u	422	2.36967
18	19	0	-70	Ha	Hfirst	16	19	0	1	1	100	0	CONG	u	446	2.24215
18	19	0	-70	Ha	Hfirst	17	20	1	-1	1	0	-100	INCONG	u	565	1.76991
18	19	0	-70	Ha	Hfirst	18	30	1	-1	1	0	-100	INCONG	i	824	1.21359
18	19	0	-70	Ha	Hfirst	19	1	0	1	1	0	-100	CONG	u	664	1.50602
18	19	0	-70	Ha	Hfirst	20	19	0	1	1	0	-100	CONG	u	766	1.30548
18	19	0	-70	Ha	Hfirst	21	1	0	-1	1	100	0	INCONG	i	521	1.91939
18	19	0	-70	Ha	Hfirst	22	19	0	1	1	0	-100	CONG	i	861	1.16144
18	19	0	-70	Ha	Hfirst	23	71	1	1	1	100	0	CONG	u	444	2.25225
18	19	0	-70	Ha	Hfirst	24	71	1	-1	1	0	-100	INCONG	u	634	1.57729
18	19	0	-70	Ha	Hfirst	25	2	0	1	1	100	0	CONG	u	562	1.77936
18	19	0	-70	Ha	Hfirst	26	30	1	1	1	100	0	CONG	u	445	2.24719
18	19	0	-70	Ha	Hfirst	27	46	1	-1	1	100	0	INCONG	u	444	2.25225
18	19	0	-70	Ha	Hfirst	28	2	0	-1	1	100	0	INCONG	i	468	2.13675
18	19	0	-70	Ha	Hfirst	29	30	1	-1	1	100	0	INCONG	i	427	2.34192
18	19	0	-70	Ha	Hfirst	30	4	0	1	1	100	0	CONG	i	563	1.7762
18	19	0	-70	Ha	Hfirst	32	46	1	1	1	0	-100	CONG	u	639	1.56495
18	19	0	-70	Ha	Hfirst	33	71	1	-1	1	100	0	INCONG	u	471	2.12314
18	19	0	-70	Ha	Hfirst	34	19	0	-1	1	100	0	INCONG	i	453	2.20751
18	19	0	-70	Ha	Hfirst	35	30	1	1	1	0	-100	CONG	u	676	1.47929
18	19	0	-70	Ha	Hfirst	36	71	1	1	1	100	0	CONG	i	562	1.77936
18	19	0	-70	Ha	Hfirst	37	46	1	1	1	100	0	CONG	u	421	2.3753
18	19	0	-70	Ha	Hfirst	38	20	1	1	1	0	-100	CONG	i	724	1.38122
18	19	0	-70	Ha	Hfirst	39	4	0	1	1	0	-100	CONG	i	672	1.4881
18	19	0	-70	Ha	Hfirst	40	4	0	1	1	0	-100	CONG	u	662	1.51057
18	19	0	-70	Ha	Hfirst	41	4	0	1	1	100	0	CONG	u	445	2.24719
18	19	0	-70	Ha	Hfirst	42	20	1	1	1	0	-100	CONG	u	612	1.63399
18	19	0	-70	Ha	Hfirst	43	46	1	-1	1	100	0	INCONG	i	493	2.0284
18	19	0	-70	Ha	Hfirst	44	1	0	1	1	100	0	CONG	i	547	1.82815
18	19	0	-70	Ha	Hfirst	45	20	1	-1	1	0	-100	INCONG	i	933	1.07181
18	19	0	-70	Ha	Hfirst	46	71	1	1	1	0	-100	CONG	u	713	1.40252
18	19	0	-70	Ha	Hfirst	47	1	0	-1	1	100	0	INCONG	u	534	1.87266
18	19	0	-70	Ha	Hfirst	48	2	0	1	1	0	-100	CONG	u	666	1.5015
18	19	0	-70	Ha	Hfirst	49	20	1	1	1	100	0	CONG	u	608	1.64474
18	19	0	-70	Ha	Hfirst	50	2	0	1	1	100	0	CONG	i	518	1.9305
18	19	0	-70	Ha	Hfirst	51	2	0	1	1	0	-100	CONG	i	697	1.43472
18	19	0	-70	Ha	Hfirst	52	20	1	-1	1	100	0	INCONG	i	454	2.20264
18	19	0	-70	Ha	Hfirst	53	19	0	-1	1	0	-100	INCONG	i	621	1.61031
18	19	0	-70	Ha	Hfirst	54	30	1	-1	1	100	0	INCONG	u	453	2.20751
18	19	0	-70	Ha	Hfirst	55	30	1	-1	1	0	-100	INCONG	u	931	1.07411
18	19	0	-70	An	Hfirst	56	30	1	1	-1	0	100	INCONG	i	912	1.09649
18	19	0	-70	An	Hfirst	57	19	0	-1	-1	-100	0	CONG	i	989	1.01112
18	19	0	-70	An	Hfirst	58	1	0	-1	-1	-100	0	CONG	i	718	1.39276
18	19	0	-70	An	Hfirst	59	4	0	-1	-1	-100	0	CONG	i	578	1.7301
18	19	0	-70	An	Hfirst	60	71	1	1	-1	-100	0	INCONG	u	675	1.48148
18	19	0	-70	An	Hfirst	61	19	0	1	-1	-100	0	INCONG	u	610	1.63934
18	19	0	-70	An	Hfirst	62	20	1	1	-1	-100	0	INCONG	u	818	1.22249
18	19	0	-70	An	Hfirst	63	30	1	-1	-1	-100	0	CONG	u	747	1.33869
18	19	0	-70	An	Hfirst	1	1	0	1	-1	-100	0	INCONG	i	960	1.04167
18	19	0	-70	An	Hfirst	2	19	0	-1	-1	-100	0	CONG	u	611	1.63666
18	19	0	-70	An	Hfirst	3	4	0	1	-1	-100	0	INCONG	u	755	1.3245
18	19	0	-70	An	Hfirst	4	71	1	1	-1	0	100	INCONG	i	614	1.62866
18	19	0	-70	An	Hfirst	5	2	0	-1	-1	-100	0	CONG	u	542	1.84502
18	19	0	-70	An	Hfirst	6	19	0	1	-1	-100	0	INCONG	i	1026	0.974659
18	19	0	-70	An	Hfirst	7	71	1	-1	-1	-100	0	CONG	u	570	1.75439
18	19	0	-70	An	Hfirst	8	2	0	-1	-1	0	100	CONG	u	612	1.63399
18	19	0	-70	An	Hfirst	9	30	1	1	-1	0	100	INCONG	u	493	2.0284
18	19	0	-70	An	Hfirst	10	4	0	1	-1	0	100	INCONG	i	545	1.83486
18	19	0	-70	An	Hfirst	11	30	1	1	-1	-100	0	INCONG	i	597	1.67504
18	19	0	-70	An	Hfirst	12	2	0	1	-1	0	100	INCONG	i	558	1.79211
18	19	0	-70	An	Hfirst	13	46	1	-1	-1	0	100	CONG	i	496	2.01613
18	19	0	-70	An	Hfirst	14	20	1	1	-1	0	100	INCONG	i	766	1.30548
18	19	0	-70	An	Hfirst	15	1	0	1	-1	-100	0	INCONG	u	633	1.57978
18	19	0	-70	An	Hfirst	17	20	1	-1	-1	0	100	CONG	u	775	1.29032
18	19	0	-70	An	Hfirst	18	71	1	1	-1	0	100	INCONG	u	481	2.079
18	19	0	-70	An	Hfirst	19	19	0	1	-1	0	100	INCONG	u	511	1.95695
18	19	0	-70	An	Hfirst	20	20	1	1	-1	-100	0	INCONG	i	1212	0.825083
18	19	0	-70	An	Hfirst	21	46	1	-1	-1	-100	0	CONG	i	661	1.51286
18	19	0	-70	An	Hfirst	22	71	1	-1	-1	-100	0	CONG	i	475	2.10526
18	19	0	-70	An	Hfirst	23	30	1	-1	-1	0	100	CONG	i	561	1.78253
18	19	0	-70	An	Hfirst	24	1	0	1	-1	0	100	INCONG	u	491	2.03666
18	19	0	-70	An	Hfirst	25	4	0	1	-1	-100	0	INCONG	i	512	1.95312
18	19	0	-70	An	Hfirst	26	46	1	1	-1	-100	0	INCONG	u	621	1.61031
18	19	0	-70	An	Hfirst	27	46	1	1	-1	0	100	INCONG	u	469	2.1322
18	19	0	-70	An	Hfirst	28	20	1	-1	-1	-100	0	CONG	i	507	1.97239
18	19	0	-70	An	Hfirst	30	4	0	-1	-1	0	100	CONG	u	520	1.92308
18	19	0	-70	An	Hfirst	31	2	0	1	-1	0	100	INCONG	u	491	2.03666
18	19	0	-70	An	Hfirst	32	30	1	-1	-1	-100	0	CONG	i	457	2.18818
18	19	0	-70	An	Hfirst	33	4	0	-1	-1	-100	0	CONG	u	967	1.03413
18	19	0	-70	An	Hfirst	34	19	0	-1	-1	0	100	CONG	i	482	2.07469
18	19	0	-70	An	Hfirst	35	20	1	-1	-1	0	100	CONG	i	504	1.98413
18	19	0	-70	An	Hfirst	36	20	1	-1	-1	-100	0	CONG	u	765	1.30719
18	19	0	-70	An	Hfirst	37	2	0	-1	-1	0	100	CONG	i	480	2.08333
18	19	0	-70	An	Hfirst	38	46	1	-1	-1	-100	0	CONG	u	581	1.72117
18	19	0	-70	An	Hfirst	39	19	0	1	-1	0	100	INCONG	i	679	1.47275
18	19	0	-70	An	Hfirst	40	1	0	-1	-1	0	100	CONG	u	589	1.69779
18	19	0	-70	An	Hfirst	41	20	1	1	-1	0	100	INCONG	u	655	1.52672
18	19	0	-70	An	Hfirst	42	4	0	1	-1	0	100	INCONG	u	542	1.84502
18	19	0	-70	An	Hfirst	43	71	1	1	-1	-100	0	INCONG	i	905	1.10497
18	19	0	-70	An	Hfirst	44	2	0	1	-1	-100	0	INCONG	i	742	1.34771
18	19	0	-70	An	Hfirst	45	4	0	-1	-1	0	100	CONG	i	656	1.52439
18	19	0	-70	An	Hfirst	46	30	1	-1	-1	0	100	CONG	u	503	1.98807
18	19	0	-70	An	Hfirst	47	71	1	-1	-1	0	100	CONG	i	540	1.85185
18	19	0	-70	An	Hfirst	48	71	1	-1	-1	0	100	CONG	u	535	1.86916
18	19	0	-70	An	Hfirst	49	1	0	-1	-1	-100	0	CONG	u	579	1.72712
18	19	0	-70	An	Hfirst	50	30	1	1	-1	-100	0	INCONG	u	781	1.28041
18	19	0	-70	An	Hfirst	51	2	0	1	-1	-100	0	INCONG	u	694	1.44092
18	19	0	-70	An	Hfirst	52	46	1	1	-1	0	100	INCONG	i	650	1.53846
18	19	0	-70	An	Hfirst	53	2	0	-1	-1	-100	0	CONG	i	921	1.08578
18	19	0	-70	An	Hfirst	54	1	0	1	-1	0	100	INCONG	i	581	1.72117
18	19	0	-70	An	Hfirst	55	46	1	-1	-1	0	100	CONG	u	735	1.36054
22	19	0	86	Ha	AFirst	56	1	0	1	1	0	-100	CONG	u	847	1.18064
22	19	0	86	Ha	AFirst	57	1	0	-1	1	0	-100	INCONG	i	1014	0.986193
22	19	0	86	Ha	AFirst	58	19	0	-1	1	0	-100	INCONG	i	1151	0.86881
22	19	0	86	Ha	AFirst	59	71	1	1	1	100	0	CONG	i	730	1.36986
22	19	0	86	Ha	AFirst	60	4	0	1	1	100	0	CONG	i	478	2.09205
22	19	0	86	Ha	AFirst	61	19	0	-1	1	100	0	INCONG	i	476	2.10084
22	19	0	86	Ha	AFirst	62	71	1	1	1	0	-100	CONG	i	762	1.31234
22	19	0	86	Ha	AFirst	63	2	0	1	1	100	0	CONG	i	525	1.90476
22	19	0	86	Ha	AFirst	64	20	1	-1	1	0	-100	INCONG	i	1185	0.843882
22	19	0	86	Ha	AFirst	1	30	1	-1	1	0	-100	INCONG	i	874	1.14416
22	19	0	86	Ha	AFirst	2	2	0	1	1	0	-100	CONG	u	678	1.47493
22	19	0	86	Ha	AFirst	3	4	0	-1	1	100	0	INCONG	u	508	1.9685
22	19	0	86	Ha	AFirst	4	71	1	-1	1	0	-100	INCONG	u	889	1.12486
22	19	0	86	Ha	AFirst	5	46	1	1	1	100	0	CONG	u	447	2.23714
22	19	0	86	Ha	AFirst	6	46	1	-1	1	0	-100	INCONG	u	598	1.67224
22	19	0	86	Ha	AFirst	7	30	1	1	1	100	0	CONG	u	464	2.15517
22	19	0	86	Ha	AFirst	8	30	1	-1	1	100	0	INCONG	i	446	2.24215
22	19	0	86	Ha	AFirst	10	71	1	1	1	100	0	CONG	u	561	1.78253
22	19	0	86	Ha	AFirst	11	19	0	-1	1	0	-100	INCONG	u	884	1.13122
22	19	0	86	Ha	AFirst	12	46	1	1	1	100	0	CONG	i	594	1.6835
22	19	0	86	Ha	AFirst	13	20	1	1	1	100	0	CONG	i	963	1.03842
22	19	0	86	Ha	AFirst	14	30	1	1	1	0	-100	CONG	i	1045	0.956938
22	19	0	86	Ha	AFirst	15	30	1	-1	1	0	-100	INCONG	u	876	1.14155
22	19	0	86	Ha	AFirst	16	1	0	-1	1	100	0	INCONG	u	523	1.91205
22	19	0	86	Ha	AFirst	17	71	1	-1	1	0	-100	INCONG	i	847	1.18064
22	19	0	86	Ha	AFirst	18	2	0	-1	1	0	-100	INCONG	i	1102	0.907441
22	19	0	86	Ha	AFirst	19	2	0	-1	1	100	0	INCONG	u	523	1.91205
22	19	0	86	Ha	AFirst	20	4	0	-1	1	100	0	INCONG	i	495	2.0202
22	19	0	86	Ha	AFirst	21	2	0	1	1	0	-100	CONG	i	684	1.46199
22	19	0	86	Ha	AFirst	22	46	1	1	1	0	-100	CONG	i	674	1.48368
22	19	0	86	Ha	AFirst	23	19	0	1	1	0	-100	CONG	i	744	1.34409
22	19	0	86	Ha	AFirst	24	20	1	-1	1	100	0	INCONG	i	587	1.70358
22	19	0	86	Ha	AFirst	25	1	0	1	1	100	0	CONG	u	460	2.17391
22	19	0	86	Ha	AFirst	26	1	0	1	1	0	-100	CONG	i	667	1.49925
22	19	0	86	Ha	AFirst	27	46	1	-1	1	100	0	INCONG	u	522	1.91571
22	19	0	86	Ha	AFirst	28	2	0	1	1	100	0	CONG	u	438	2.28311
22	19	0	86	Ha	AFirst	29	4	0	1	1	100	0	CONG	u	389	2.57069
22	19	0	86	Ha	AFirst	30	2	0	-1	1	100	0	INCONG	i	471	2.12314
22	19	0	86	Ha	AFirst	31	4	0	-1	1	0	-100	INCONG	u	892	1.12108
22	19	0	86	Ha	AFirst	32	20	1	1	1	0	-100	CONG	i	585	1.7094
22	19	0	86	Ha	AFirst	33	19	0	1	1	100	0	CONG	i	572	1.74825
22	19	0	86	Ha	AFirst	34	1	0	-1	1	100	0	INCONG	i	470	2.12766
22	19	0	86	Ha	AFirst	35	30	1	1	1	100	0	CONG	i	468	2.13675
22	19	0	86	Ha	AFirst	36	46	1	-1	1	100	0	INCONG	i	467	2.14133
22	19	0	86	Ha	AFirst	37	46	1	-1	1	0	-100	INCONG	i	713	1.40252
22	19	0	86	Ha	AFirst	38	19	0	1	1	100	0	CONG	u	445	2.24719
22	19	0	86	Ha	AFirst	39	71	1	-1	1	100	0	INCONG	u	509	1.96464
22	19	0	86	Ha	AFirst	40	19	0	-1	1	100	0	INCONG	u	402	2.48756
22	19	0	86	Ha	AFirst	41	20	1	1	1	0	-100	CONG	u	587	1.70358
22	19	0	86	Ha	AFirst	42	4	0	-1	1	0	-100	INCONG	i	693	1.443
22	19	0	86	Ha	AFirst	43	4	0	1	1	0	-100	CONG	i	817	1.22399
22	19	0	86	Ha	AFirst	44	2	0	-1	1	0	-100	INCONG	u	970	1.03093
22	19	0	86	Ha	AFirst	45	4	0	1	1	0	-100	CONG	u	700	1.42857
22	19	0	86	Ha	AFirst	46	20	1	1	1	100	0	CONG	u	713	1.40252
22	19	0	86	Ha	AFirst	47	46	1	1	1	0	-100	CONG	u	814	1.2285
22	19	0	86	Ha	AFirst	48	30	1	-1	1	100	0	INCONG	u	487	2.05339
22	19	0	86	Ha	AFirst	49	20	1	-1	1	100	0	INCONG	u	443	2.25734
22	19	0	86	Ha	AFirst	50	19	0	1	1	0	-100	CONG	u	763	1.31062
22	19	0	86	Ha	AFirst	51	71	1	-1	1	100	0	INCONG	i	461	2.1692
22	19	0	86	Ha	AFirst	53	1	0	1	1	100	0	CONG	i	646	1.54799
22	19	0	86	Ha	AFirst	54	71	1	1	1	0	-100	CONG	u	974	1.02669
22	19	0	86	Ha	AFirst	55	30	1	1	1	0	-100	CONG	u	775	1.29032
22	19	0	86	An	AFirst	57	20	1	-1	-1	-100	0	CONG	u	1278	0.782473
22	19	0	86	An	AFirst	58	19	0	1	-1	0	100	INCONG	u	1005	0.995025
22	19	0	86	An	AFirst	59	19	0	-1	-1	-100	0	CONG	u	908	1.10132
22	19	0	86	An	AFirst	60	4	0	-1	-1	0	100	CONG	i	953	1.04932
22	19	0	86	An	AFirst	61	46	1	-1	-1	0	100	CONG	u	780	1.28205
22	19	0	86	An	AFirst	62	1	0	1	-1	0	100	INCONG	u	774	1.29199
22	19	0	86	An	AFirst	63	71	1	-1	-1	0	100	CONG	u	744	1.34409
22	19	0	86	An	AFirst	64	1	0	-1	-1	-100	0	CONG	i	1139	0.877963
22	19	0	86	An	AFirst	1	30	1	1	-1	0	100	INCONG	i	829	1.20627
22	19	0	86	An	AFirst	2	30	1	-1	-1	0	100	CONG	u	733	1.36426
22	19	0	86	An	AFirst	3	30	1	1	-1	-100	0	INCONG	i	881	1.13507
22	19	0	86	An	AFirst	4	46	1	1	-1	0	100	INCONG	i	776	1.28866
22	19	0	86	An	AFirst	5	2	0	1	-1	0	100	INCONG	u	618	1.61812
22	19	0	86	An	AFirst	6	19	0	-1	-1	-100	0	CONG	i	1018	0.982318
22	19	0	86	An	AFirst	7	46	1	-1	-1	-100	0	CONG	i	962	1.0395
22	19	0	86	An	AFirst	8	46	1	1	-1	-100	0	INCONG	i	1293	0.773395
22	19	0	86	An	AFirst	9	19	0	-1	-1	0	100	CONG	i	650	1.53846
22	19	0	86	An	AFirst	10	2	0	1	-1	-100	0	INCONG	u	1042	0.959693
22	19	0	86	An	AFirst	11	71	1	1	-1	0	100	INCONG	i	689	1.45138
22	19	0	86	An	AFirst	12	46	1	-1	-1	0	100	CONG	i	550	1.81818
22	19	0	86	An	AFirst	13	2	0	-1	-1	0	100	CONG	i	545	1.83486
22	19	0	86	An	AFirst	14	4	0	1	-1	0	100	INCONG	u	621	1.61031
22	19	0	86	An	AFirst	15	46	1	1	-1	0	100	INCONG	u	621	1.61031
22	19	0	86	An	AFirst	16	4	0	1	-1	-100	0	INCONG	i	1157	0.864304
22	19	0	86	An	AFirst	18	20	1	1	-1	0	100	INCONG	i	1048	0.954198
22	19	0	86	An	AFirst	19	2	0	-1	-1	-100	0	CONG	i	1040	0.961538
22	19	0	86	An	AFirst	20	20	1	1	-1	0	100	INCONG	u	823	1.21507
22	19	0	86	An	AFirst	21	71	1	1	-1	0	100	INCONG	u	647	1.5456
22	19	0	86	An	AFirst	22	20	1	-1	-1	0	100	CONG	u	743	1.3459
22	19	0	86	An	AFirst	23	20	1	-1	-1	0	100	CONG	i	617	1.62075
22	19	0	86	An	AFirst	24	46	1	-1	-1	-100	0	CONG	u	802	1.24688
22	19	0	86	An	AFirst	25	1	0	-1	-1	-100	0	CONG	u	603	1.65837
22	19	0	86	An	AFirst	26	1	0	-1	-1	0	100	CONG	u	660	1.51515
22	19	0	86	An	AFirst	27	30	1	-1	-1	-100	0	CONG	i	755	1.3245
22	19	0	86	An	AFirst	28	1	0	1	-1	-100	0	INCONG	u	646	1.54799
22	19	0	86	An	AFirst	29	20	1	1	-1	-100	0	INCONG	i	788	1.26904
22	19	0	86	An	AFirst	30	1	0	1	-1	-100	0	INCONG	i	662	1.51057
22	19	0	86	An	AFirst	31	2	0	-1	-1	0	100	CONG	u	812	1.23153
22	19	0	86	An	AFirst	32	2	0	-1	-1	-100	0	CONG	u	557	1.79533
22	19	0	86	An	AFirst	33	4	0	-1	-1	0	100	CONG	u	712	1.40449
22	19	0	86	An	AFirst	34	4	0	1	-1	-100	0	INCONG	u	853	1.17233
22	19	0	86	An	AFirst	35	71	1	-1	-1	0	100	CONG	i	739	1.35318
22	19	0	86	An	AFirst	36	30	1	-1	-1	-100	0	CONG	u	742	1.34771
22	19	0	86	An	AFirst	37	19	0	-1	-1	0	100	CONG	u	762	1.31234
22	19	0	86	An	AFirst	38	71	1	-1	-1	-100	0	CONG	i	789	1.26743
22	19	0	86	An	AFirst	39	71	1	-1	-1	-100	0	CONG	u	598	1.67224
22	19	0	86	An	AFirst	40	46	1	1	-1	-100	0	INCONG	u	680	1.47059
22	19	0	86	An	AFirst	41	30	1	1	-1	0	100	INCONG	u	501	1.99601
22	19	0	86	An	AFirst	42	2	0	1	-1	0	100	INCONG	i	634	1.57729
22	19	0	86	An	AFirst	43	2	0	1	-1	-100	0	INCONG	i	874	1.14416
22	19	0	86	An	AFirst	44	30	1	1	-1	-100	0	INCONG	u	664	1.50602
22	19	0	86	An	AFirst	45	20	1	1	-1	-100	0	INCONG	u	655	1.52672
22	19	0	86	An	AFirst	46	30	1	-1	-1	0	100	CONG	i	597	1.67504
22	19	0	86	An	AFirst	47	19	0	1	-1	0	100	INCONG	i	542	1.84502
22	19	0	86	An	AFirst	48	20	1	-1	-1	-100	0	CONG	i	665	1.50376
22	19	0	86	An	AFirst	49	71	1	1	-1	-100	0	INCONG	u	736	1.3587
22	19	0	86	An	AFirst	50	4	0	1	-1	0	100	INCONG	i	612	1.63399
22	19	0	86	An	AFirst	51	4	0	-1	-1	-100	0	CONG	u	925	1.08108
22	19	0	86	An	AFirst	52	1	0	1	-1	0	100	INCONG	i	537	1.8622
22	19	0	86	An	AFirst	53	71	1	1	-1	-100	0	INCONG	i	587	1.70358
22	19	0	86	An	AFirst	54	19	0	1	-1	-100	0	INCONG	u	621	1.61031
22	19	0	86	An	AFirst	55	1	0	-1	-1	0	100	CONG	i	597	1.67504
26	19	1	-50	Ha	AFirst	57	46	1	1	1	0	-100	CONG	u	1165	0.858369
26	19	1	-50	Ha	AFirst	58	1	0	1	1	0	-100	CONG	u	920	1.08696
26	19	1	-50	Ha	AFirst	59	20	1	1	1	100	0	CONG	u	580	1.72414
26	19	1	-50	Ha	AFirst	60	46	1	-1	1	100	0	INCONG	i	879	1.13766
26	19	1	-50	Ha	AFirst	61	4	0	1	1	100	0	CONG	u	525	1.90476
26	19	1	-50	Ha	AFirst	62	19	0	-1	1	100	0	INCONG	u	633	1.57978
26	19	1	-50	Ha	AFirst	63	46	1	1	1	100	0	CONG	i	585	1.7094
26	19	1	-50	Ha	AFirst	64	2	0	-1	1	0	-100	INCONG	u	835	1.1976
26	19	1	-50	Ha	AFirst	1	1	0	1	1	100	0	CONG	u	433	2.30947
26	19	1	-50	Ha	AFirst	2	2	0	-1	1	100	0	INCONG	u	465	2.15054
26	19	1	-50	Ha	AFirst	3	71	1	1	1	100	0	CONG	i	479	2.08768
26	19	1	-50	Ha	AFirst	5	1	0	-1	1	0	-100	INCONG	i	816	1.22549
26	19	1	-50	Ha	AFirst	6	30	1	-1	1	100	0	INCONG	i	616	1.62338
26	19	1	-50	Ha	AFirst	7	20	1	-1	1	0	-100	INCONG	u	1465	0.682594
26	19	1	-50	Ha	AFirst	8	46	1	-1	1	100	0	INCONG	u	488	2.04918
26	19	1	-50	Ha	AFirst	9	46	1	1	1	100	0	CONG	u	413	2.42131
26	19	1	-50	Ha	AFirst	10	30	1	1	1	0	-100	CONG	i	1006	0.994036
26	19	1	-50	Ha	AFirst	11	71	1	1	1	0	-100	CONG	i	855	1.16959
26	19	1	-50	Ha	AFirst	12	4	0	-1	1	0	-100	INCONG	i	885	1.12994
26	19	1	-50	Ha	AFirst	13	1	0	-1	1	100	0	INCONG	i	562	1.77936
26	19	1	-50	Ha	AFirst	14	30	1	1	1	0	-100	CONG	u	861	1.16144
26	19	1	-50	Ha	AFirst	15	71	1	1	1	100	0	CONG	u	419	2.38663
26	19	1	-50	Ha	AFirst	16	19	0	1	1	0	-100	CONG	i	1315	0.760456
26	19	1	-50	Ha	AFirst	17	19	0	1	1	100	0	CONG	u	472	2.11864
26	19	1	-50	Ha	AFirst	19	71	1	-1	1	100	0	INCONG	i	495	2.0202
26	19	1	-50	Ha	AFirst	20	19	0	1	1	100	0	CONG	i	452	2.21239
26	19	1	-50	Ha	AFirst	21	4	0	1	1	100	0	CONG	i	435	2.29885
26	19	1	-50	Ha	AFirst	22	20	1	-1	1	0	-100	INCONG	i	803	1.24533
26	19	1	-50	Ha	AFirst	23	1	0	1	1	100	0	CONG	i	492	2.03252
26	19	1	-50	Ha	AFirst	24	2	0	1	1	100	0	CONG	u	481	2.079
26	19	1	-50	Ha	AFirst	25	46	1	-1	1	0	-100	INCONG	u	606	1.65017
26	19	1	-50	Ha	AFirst	26	19	0	-1	1	0	-100	INCONG	i	1071	0.933707
26	19	1	-50	Ha	AFirst	27	4	0	-1	1	0	-100	INCONG	u	901	1.10988
26	19	1	-50	Ha	AFirst	28	30	1	1	1	100	0	CONG	i	434	2.30415
26	19	1	-50	Ha	AFirst	29	1	0	-1	1	100	0	INCONG	u	562	1.77936
26	19	1	-50	Ha	AFirst	30	19	0	-1	1	100	0	INCONG	i	541	1.84843
26	19	1	-50	Ha	AFirst	31	46	1	-1	1	0	-100	INCONG	i	616	1.62338
26	19	1	-50	Ha	AFirst	32	71	1	1	1	0	-100	CONG	u	1089	0.918274
26	19	1	-50	Ha	AFirst	33	71	1	-1	1	0	-100	INCONG	u	870	1.14943
26	19	1	-50	Ha	AFirst	34	30	1	-1	1	0	-100	INCONG	i	836	1.19617
26	19	1	-50	Ha	AFirst	35	4	0	-1	1	100	0	INCONG	u	467	2.14133
26	19	1	-50	Ha	AFirst	37	20	1	-1	1	100	0	INCONG	i	798	1.25313
26	19	1	-50	Ha	AFirst	38	30	1	-1	1	100	0	INCONG	u	439	2.2779
26	19	1	-50	Ha	AFirst	39	20	1	-1	1	100	0	INCONG	u	462	2.1645
26	19	1	-50	Ha	AFirst	40	30	1	1	1	100	0	CONG	u	381	2.62467
26	19	1	-50	Ha	AFirst	41	20	1	1	1	100	0	CONG	i	511	1.95695
26	19	1	-50	Ha	AFirst	43	1	0	1	1	0	-100	CONG	i	1031	0.969932
26	19	1	-50	Ha	AFirst	44	19	0	1	1	0	-100	CONG	u	1183	0.845309
26	19	1	-50	Ha	AFirst	45	20	1	1	1	0	-100	CONG	i	1321	0.757002
26	19	1	-50	Ha	AFirst	46	71	1	-1	1	100	0	INCONG	u	525	1.90476
26	19	1	-50	Ha	AFirst	47	2	0	-1	1	100	0	INCONG	i	561	1.78253
26	19	1	-50	Ha	AFirst	48	20	1	1	1	0	-100	CONG	u	940	1.06383
26	19	1	-50	Ha	AFirst	49	2	0	1	1	100	0	CONG	i	566	1.76678
26	19	1	-50	Ha	AFirst	51	4	0	1	1	0	-100	CONG	i	933	1.07181
26	19	1	-50	Ha	AFirst	52	30	1	-1	1	0	-100	INCONG	u	976	1.02459
26	19	1	-50	Ha	AFirst	53	71	1	-1	1	0	-100	INCONG	i	1011	0.98912
26	19	1	-50	Ha	AFirst	54	46	1	1	1	0	-100	CONG	i	1091	0.91659
26	19	1	-50	Ha	AFirst	55	4	0	-1	1	100	0	INCONG	i	793	1.26103
26	19	1	-50	An	AFirst	56	20	1	1	-1	-100	0	INCONG	u	1419	0.704722
26	19	1	-50	An	AFirst	57	20	1	1	-1	-100	0	INCONG	i	1355	0.738007
26	19	1	-50	An	AFirst	58	19	0	1	-1	0	100	INCONG	i	886	1.12867
26	19	1	-50	An	AFirst	59	4	0	1	-1	0	100	INCONG	u	963	1.03842
26	19	1	-50	An	AFirst	60	20	1	-1	-1	-100	0	CONG	i	1166	0.857633
26	19	1	-50	An	AFirst	61	19	0	1	-1	-100	0	INCONG	u	1105	0.904977
26	19	1	-50	An	AFirst	62	2	0	1	-1	-100	0	INCONG	i	1317	0.759301
26	19	1	-50	An	AFirst	63	2	0	1	-1	-100	0	INCONG	u	946	1.05708
26	19	1	-50	An	AFirst	64	2	0	1	-1	0	100	INCONG	u	741	1.34953
26	19	1	-50	An	AFirst	1	30	1	1	-1	-100	0	INCONG	u	937	1.06724
26	19	1	-50	An	AFirst	2	1	0	-1	-1	-100	0	CONG	i	892	1.12108
26	19	1	-50	An	AFirst	3	1	0	1	-1	-100	0	INCONG	i	1032	0.968992
26	19	1	-50	An	AFirst	4	30	1	-1	-1	-100	0	CONG	u	847	1.18064
26	19	1	-50	An	AFirst	5	71	1	-1	-1	0	100	CONG	i	670	1.49254
26	19	1	-50	An	AFirst	6	30	1	-1	-1	0	100	CONG	u	548	1.82482
26	19	1	-50	An	AFirst	7	19	0	-1	-1	0	100	CONG	u	527	1.89753
26	19	1	-50	An	AFirst	8	1	0	-1	-1	0	100	CONG	i	515	1.94175
26	19	1	-50	An	AFirst	9	1	0	1	-1	0	100	INCONG	u	616	1.62338
26	19	1	-50	An	AFirst	10	71	1	-1	-1	0	100	CONG	u	465	2.15054
26	19	1	-50	An	AFirst	11	20	1	-1	-1	0	100	CONG	i	775	1.29032
26	19	1	-50	An	AFirst	12	2	0	-1	-1	0	100	CONG	i	545	1.83486
26	19	1	-50	An	AFirst	13	46	1	1	-1	0	100	INCONG	i	477	2.09644
26	19	1	-50	An	AFirst	14	20	1	1	-1	0	100	INCONG	i	579	1.72712
26	19	1	-50	An	AFirst	15	4	0	1	-1	-100	0	INCONG	i	836	1.19617
26	19	1	-50	An	AFirst	16	71	1	1	-1	-100	0	INCONG	i	1075	0.930233
26	19	1	-50	An	AFirst	17	4	0	-1	-1	0	100	CONG	i	481	2.079
26	19	1	-50	An	AFirst	18	4	0	1	-1	-100	0	INCONG	u	927	1.07875
26	19	1	-50	An	AFirst	19	20	1	-1	-1	0	100	CONG	u	780	1.28205
26	19	1	-50	An	AFirst	20	46	1	1	-1	-100	0	INCONG	i	894	1.11857
26	19	1	-50	An	AFirst	21	4	0	-1	-1	-100	0	CONG	u	691	1.44718
26	19	1	-50	An	AFirst	22	46	1	-1	-1	-100	0	CONG	i	880	1.13636
26	19	1	-50	An	AFirst	23	20	1	1	-1	0	100	INCONG	u	647	1.5456
26	19	1	-50	An	AFirst	24	30	1	1	-1	-100	0	INCONG	i	806	1.24069
26	19	1	-50	An	AFirst	25	30	1	1	-1	0	100	INCONG	i	527	1.89753
26	19	1	-50	An	AFirst	26	71	1	-1	-1	-100	0	CONG	u	891	1.12233
26	19	1	-50	An	AFirst	27	19	0	-1	-1	-100	0	CONG	u	687	1.4556
26	19	1	-50	An	AFirst	28	46	1	-1	-1	0	100	CONG	i	597	1.67504
26	19	1	-50	An	AFirst	29	1	0	1	-1	-100	0	INCONG	u	822	1.21655
26	19	1	-50	An	AFirst	30	30	1	-1	-1	0	100	CONG	i	582	1.71821
26	19	1	-50	An	AFirst	31	46	1	1	-1	0	100	INCONG	u	448	2.23214
26	19	1	-50	An	AFirst	32	30	1	-1	-1	-100	0	CONG	i	888	1.12613
26	19	1	-50	An	AFirst	33	46	1	-1	-1	0	100	CONG	u	565	1.76991
26	19	1	-50	An	AFirst	34	46	1	-1	-1	-100	0	CONG	u	712	1.40449
26	19	1	-50	An	AFirst	35	4	0	1	-1	0	100	INCONG	i	796	1.25628
26	19	1	-50	An	AFirst	36	2	0	-1	-1	0	100	CONG	u	502	1.99203
26	19	1	-50	An	AFirst	37	71	1	1	-1	0	100	INCONG	i	523	1.91205
26	19	1	-50	An	AFirst	38	1	0	-1	-1	0	100	CONG	u	471	2.12314
26	19	1	-50	An	AFirst	39	4	0	-1	-1	0	100	CONG	u	492	2.03252
26	19	1	-50	An	AFirst	40	19	0	-1	-1	0	100	CONG	i	489	2.04499
26	19	1	-50	An	AFirst	42	46	1	1	-1	-100	0	INCONG	u	617	1.62075
26	19	1	-50	An	AFirst	43	20	1	-1	-1	-100	0	CONG	u	801	1.24844
26	19	1	-50	An	AFirst	44	4	0	-1	-1	-100	0	CONG	i	779	1.2837
26	19	1	-50	An	AFirst	45	1	0	-1	-1	-100	0	CONG	u	741	1.34953
26	19	1	-50	An	AFirst	46	2	0	1	-1	0	100	INCONG	i	616	1.62338
26	19	1	-50	An	AFirst	47	2	0	-1	-1	-100	0	CONG	i	609	1.64204
26	19	1	-50	An	AFirst	48	30	1	1	-1	0	100	INCONG	u	746	1.34048
26	19	1	-50	An	AFirst	49	19	0	1	-1	-100	0	INCONG	i	845	1.18343
26	19	1	-50	An	AFirst	50	19	0	1	-1	0	100	INCONG	u	517	1.93424
26	19	1	-50	An	AFirst	51	71	1	-1	-1	-100	0	CONG	i	608	1.64474
26	19	1	-50	An	AFirst	52	71	1	1	-1	0	100	INCONG	u	697	1.43472
26	19	1	-50	An	AFirst	53	19	0	-1	-1	-100	0	CONG	i	790	1.26582
26	19	1	-50	An	AFirst	54	1	0	1	-1	0	100	INCONG	i	656	1.52439
26	19	1	-50	An	AFirst	55	71	1	1	-1	-100	0	INCONG	u	871	1.14811
27	19	0	100	Ha	Hfirst	56	71	1	-1	1	100	0	INCONG	i	1534	0.65189
27	19	0	100	Ha	Hfirst	57	1	0	1	1	100	0	CONG	u	914	1.09409
27	19	0	100	Ha	Hfirst	58	46	1	-1	1	100	0	INCONG	i	1071	0.933707
27	19	0	100	Ha	Hfirst	59	1	0	1	1	100	0	CONG	i	901	1.10988
27	19	0	100	Ha	Hfirst	60	71	1	1	1	100	0	CONG	u	938	1.0661
27	19	0	100	Ha	Hfirst	61	4	0	-1	1	100	0	INCONG	u	678	1.47493
27	19	0	100	Ha	Hfirst	62	2	0	-1	1	100	0	INCONG	i	1364	0.733138
27	19	0	100	Ha	Hfirst	63	71	1	-1	1	0	-100	INCONG	u	1374	0.727802
27	19	0	100	Ha	Hfirst	64	4	0	-1	1	100	0	INCONG	i	760	1.31579
27	19	0	100	Ha	Hfirst	2	1	0	1	1	0	-100	CONG	u	1026	0.974659
27	19	0	100	Ha	Hfirst	3	4	0	1	1	0	-100	CONG	u	962	1.0395
27	19	0	100	Ha	Hfirst	4	20	1	-1	1	100	0	INCONG	i	1085	0.921659
27	19	0	100	Ha	Hfirst	5	30	1	1	1	0	-100	CONG	i	1075	0.930233
27	19	0	100	Ha	Hfirst	6	30	1	-1	1	0	-100	INCONG	i	1368	0.730994
27	19	0	100	Ha	Hfirst	7	1	0	1	1	0	-100	CONG	i	1002	0.998004
27	19	0	100	Ha	Hfirst	8	2	0	1	1	0	-100	CONG	u	1619	0.617665
27	19	0	100	Ha	Hfirst	9	71	1	1	1	100	0	CONG	i	1132	0.883392
27	19	0	100	Ha	Hfirst	10	19	0	-1	1	0	-100	INCONG	u	1272	0.786164
27	19	0	100	Ha	Hfirst	11	46	1	1	1	100	0	CONG	i	830	1.20482
27	19	0	100	Ha	Hfirst	12	1	0	-1	1	100	0	INCONG	i	870	1.14943
27	19	0	100	Ha	Hfirst	13	46	1	-1	1	0	-100	INCONG	i	1108	0.902527
27	19	0	100	Ha	Hfirst	14	20	1	1	1	0	-100	CONG	i	1040	0.961538
27	19	0	100	Ha	Hfirst	15	4	0	1	1	0	-100	CONG	i	1023	0.977517
27	19	0	100	Ha	Hfirst	16	4	0	1	1	100	0	CONG	u	823	1.21507
27	19	0	100	Ha	Hfirst	17	2	0	1	1	100	0	CONG	u	976	1.02459
27	19	0	100	Ha	Hfirst	18	46	1	-1	1	0	-100	INCONG	u	1154	0.866551
27	19	0	100	Ha	Hfirst	19	20	1	-1	1	0	-100	INCONG	u	1116	0.896057
27	19	0	100	Ha	Hfirst	20	1	0	-1	1	0	-100	INCONG	i	1264	0.791139
27	19	0	100	Ha	Hfirst	21	46	1	1	1	0	-100	CONG	u	799	1.25156
27	19	0	100	Ha	Hfirst	22	19	0	-1	1	100	0	INCONG	u	969	1.03199
27	19	0	100	Ha	Hfirst	23	71	1	-1	1	0	-100	INCONG	i	1115	0.896861
27	19	0	100	Ha	Hfirst	24	46	1	-1	1	100	0	INCONG	u	864	1.15741
27	19	0	100	Ha	Hfirst	25	71	1	1	1	0	-100	CONG	i	782	1.27877
27	19	0	100	Ha	Hfirst	26	46	1	1	1	0	-100	CONG	i	1024	0.976562
27	19	0	100	Ha	Hfirst	27	30	1	1	1	0	-100	CONG	u	1120	0.892857
27	19	0	100	Ha	Hfirst	28	4	0	-1	1	0	-100	INCONG	i	1061	0.942507
27	19	0	100	Ha	Hfirst	29	71	1	-1	1	100	0	INCONG	u	843	1.18624
27	19	0	100	Ha	Hfirst	30	19	0	1	1	0	-100	CONG	u	1131	0.884173
27	19	0	100	Ha	Hfirst	31	4	0	-1	1	0	-100	INCONG	u	1863	0.536769
27	19	0	100	Ha	Hfirst	32	2	0	1	1	100	0	CONG	i	940	1.06383
27	19	0	100	Ha	Hfirst	33	20	1	1	1	0	-100	CONG	u	1015	0.985222
27	19	0	100	Ha	Hfirst	34	30	1	-1	1	0	-100	INCONG	u	1046	0.956023
27	19	0	100	Ha	Hfirst	35	19	0	1	1	0	-100	CONG	i	1182	0.846024
27	19	0	100	Ha	Hfirst	36	4	0	1	1	100	0	CONG	i	840	1.19048
27	19	0	100	Ha	Hfirst	37	19	0	1	1	100	0	CONG	i	679	1.47275
27	19	0	100	Ha	Hfirst	38	19	0	-1	1	0	-100	INCONG	i	1069	0.935454
27	19	0	100	Ha	Hfirst	39	20	1	1	1	100	0	CONG	i	707	1.41443
27	19	0	100	Ha	Hfirst	40	19	0	1	1	100	0	CONG	u	848	1.17925
27	19	0	100	Ha	Hfirst	41	2	0	-1	1	100	0	INCONG	u	695	1.43885
27	19	0	100	Ha	Hfirst	42	20	1	1	1	100	0	CONG	u	820	1.21951
27	19	0	100	Ha	Hfirst	43	30	1	1	1	100	0	CONG	u	1269	0.788022
27	19	0	100	Ha	Hfirst	44	2	0	-1	1	0	-100	INCONG	u	883	1.1325
27	19	0	100	Ha	Hfirst	45	46	1	1	1	100	0	CONG	u	760	1.31579
27	19	0	100	Ha	Hfirst	46	30	1	-1	1	100	0	INCONG	u	1139	0.877963
27	19	0	100	Ha	Hfirst	47	19	0	-1	1	100	0	INCONG	i	870	1.14943
27	19	0	100	Ha	Hfirst	48	30	1	-1	1	100	0	INCONG	i	756	1.32275
27	19	0	100	Ha	Hfirst	49	30	1	1	1	100	0	CONG	i	1183	0.845309
27	19	0	100	Ha	Hfirst	51	1	0	-1	1	100	0	INCONG	u	807	1.23916
27	19	0	100	Ha	Hfirst	52	1	0	-1	1	0	-100	INCONG	u	1198	0.834725
27	19	0	100	Ha	Hfirst	53	2	0	-1	1	0	-100	INCONG	i	1231	0.812348
27	19	0	100	Ha	Hfirst	54	71	1	1	1	0	-100	CONG	u	992	1.00806
27	19	0	100	An	Hfirst	56	30	1	-1	-1	-100	0	CONG	u	1743	0.573723
27	19	0	100	An	Hfirst	57	2	0	-1	-1	-100	0	CONG	u	826	1.21065
27	19	0	100	An	Hfirst	58	1	0	1	-1	0	100	INCONG	u	874	1.14416
27	19	0	100	An	Hfirst	59	1	0	1	-1	-100	0	INCONG	u	1048	0.954198
27	19	0	100	An	Hfirst	60	71	1	1	-1	0	100	INCONG	i	1031	0.969932
27	19	0	100	An	Hfirst	61	30	1	1	-1	-100	0	INCONG	i	1167	0.856898
27	19	0	100	An	Hfirst	62	30	1	-1	-1	0	100	CONG	u	882	1.13379
27	19	0	100	An	Hfirst	63	2	0	-1	-1	0	100	CONG	i	1024	0.976562
27	19	0	100	An	Hfirst	64	71	1	1	-1	0	100	INCONG	u	872	1.14679
27	19	0	100	An	Hfirst	1	4	0	-1	-1	0	100	CONG	u	1070	0.934579
27	19	0	100	An	Hfirst	2	20	1	-1	-1	-100	0	CONG	i	1196	0.83612
27	19	0	100	An	Hfirst	3	30	1	1	-1	-100	0	INCONG	u	885	1.12994
27	19	0	100	An	Hfirst	4	19	0	1	-1	0	100	INCONG	i	1115	0.896861
27	19	0	100	An	Hfirst	5	46	1	1	-1	-100	0	INCONG	u	895	1.11732
27	19	0	100	An	Hfirst	6	46	1	-1	-1	0	100	CONG	u	853	1.17233
27	19	0	100	An	Hfirst	7	4	0	1	-1	-100	0	INCONG	i	803	1.24533
27	19	0	100	An	Hfirst	8	20	1	-1	-1	0	100	CONG	u	868	1.15207
27	19	0	100	An	Hfirst	9	1	0	-1	-1	-100	0	CONG	i	818	1.22249
27	19	0	100	An	Hfirst	10	19	0	1	-1	0	100	INCONG	u	682	1.46628
27	19	0	100	An	Hfirst	11	4	0	-1	-1	-100	0	CONG	i	745	1.34228
27	19	0	100	An	Hfirst	12	20	1	1	-1	-100	0	INCONG	u	1004	0.996016
27	19	0	100	An	Hfirst	13	4	0	1	-1	0	100	INCONG	u	845	1.18343
27	19	0	100	An	Hfirst	14	4	0	-1	-1	-100	0	CONG	u	596	1.67785
27	19	0	100	An	Hfirst	15	19	0	-1	-1	-100	0	CONG	u	909	1.10011
27	19	0	100	An	Hfirst	16	2	0	1	-1	0	100	INCONG	u	874	1.14416
27	19	0	100	An	Hfirst	17	2	0	1	-1	0	100	INCONG	i	1016	0.984252
27	19	0	100	An	Hfirst	18	2	0	1	-1	-100	0	INCONG	u	785	1.27389
27	19	0	100	An	Hfirst	19	46	1	1	-1	0	100	INCONG	u	1003	0.997009
27	19	0	100	An	Hfirst	20	46	1	-1	-1	0	100	CONG	i	988	1.01215
27	19	0	100	An	Hfirst	21	46	1	-1	-1	-100	0	CONG	u	1028	0.972763
27	19	0	100	An	Hfirst	22	19	0	-1	-1	0	100	CONG	i	1396	0.716332
27	19	0	100	An	Hfirst	23	1	0	1	-1	0	100	INCONG	i	798	1.25313
27	19	0	100	An	Hfirst	24	71	1	1	-1	-100	0	INCONG	i	1271	0.786782
27	19	0	100	An	Hfirst	25	2	0	-1	-1	0	100	CONG	u	733	1.36426
27	19	0	100	An	Hfirst	26	4	0	1	-1	-100	0	INCONG	u	1089	0.918274
27	19	0	100	An	Hfirst	27	1	0	-1	-1	-100	0	CONG	u	766	1.30548
27	19	0	100	An	Hfirst	28	4	0	-1	-1	0	100	CONG	i	856	1.16822
27	19	0	100	An	Hfirst	29	71	1	-1	-1	0	100	CONG	u	1063	0.940734
27	19	0	100	An	Hfirst	30	46	1	1	-1	-100	0	INCONG	i	1222	0.818331
27	19	0	100	An	Hfirst	31	19	0	1	-1	-100	0	INCONG	u	974	1.02669
27	19	0	100	An	Hfirst	32	30	1	-1	-1	-100	0	CONG	i	1032	0.968992
27	19	0	100	An	Hfirst	33	46	1	-1	-1	-100	0	CONG	i	1400	0.714286
27	19	0	100	An	Hfirst	34	2	0	-1	-1	-100	0	CONG	i	1041	0.960615
27	19	0	100	An	Hfirst	35	19	0	-1	-1	-100	0	CONG	i	1032	0.968992
27	19	0	100	An	Hfirst	36	4	0	1	-1	0	100	INCONG	i	800	1.25
27	19	0	100	An	Hfirst	37	71	1	1	-1	-100	0	INCONG	u	930	1.07527
27	19	0	100	An	Hfirst	40	20	1	1	-1	0	100	INCONG	u	1133	0.882613
27	19	0	100	An	Hfirst	41	46	1	1	-1	0	100	INCONG	i	1321	0.757002
27	19	0	100	An	Hfirst	42	2	0	1	-1	-100	0	INCONG	i	1141	0.876424
27	19	0	100	An	Hfirst	44	71	1	-1	-1	-100	0	CONG	i	824	1.21359
27	19	0	100	An	Hfirst	45	20	1	1	-1	0	100	INCONG	i	1168	0.856164
27	19	0	100	An	Hfirst	46	19	0	1	-1	-100	0	INCONG	i	1715	0.58309
27	19	0	100	An	Hfirst	47	20	1	-1	-1	0	100	CONG	i	1350	0.740741
27	19	0	100	An	Hfirst	48	1	0	-1	-1	0	100	CONG	i	938	1.0661
27	19	0	100	An	Hfirst	49	30	1	-1	-1	0	100	CONG	i	1293	0.773395
27	19	0	100	An	Hfirst	50	1	0	1	-1	-100	0	INCONG	i	1075	0.930233
27	19	0	100	An	Hfirst	51	1	0	-1	-1	0	100	CONG	u	816	1.22549
27	19	0	100	An	Hfirst	52	30	1	1	-1	0	100	INCONG	u	937	1.06724
27	19	0	100	An	Hfirst	54	71	1	-1	-1	-100	0	CONG	u	1401	0.713776
27	19	0	100	An	Hfirst	55	19	0	-1	-1	0	100	CONG	u	1426	0.701262
29	19	0	100	Ha	Hfirst	56	19	0	-1	1	100	0	INCONG	i	974	1.02669
29	19	0	100	Ha	Hfirst	57	2	0	1	1	0	-100	CONG	u	1373	0.728332
29	19	0	100	Ha	Hfirst	58	71	1	1	1	100	0	CONG	i	1124	0.88968
29	19	0	100	Ha	Hfirst	59	71	1	-1	1	0	-100	INCONG	i	1421	0.70373
29	19	0	100	Ha	Hfirst	60	46	1	1	1	0	-100	CONG	u	977	1.02354
29	19	0	100	Ha	Hfirst	61	20	1	-1	1	0	-100	INCONG	u	1984	0.504032
29	19	0	100	Ha	Hfirst	62	20	1	1	1	100	0	CONG	i	1302	0.768049
29	19	0	100	Ha	Hfirst	64	30	1	-1	1	0	-100	INCONG	u	1517	0.659196
29	19	0	100	Ha	Hfirst	1	19	0	-1	1	0	-100	INCONG	u	1965	0.508906
29	19	0	100	Ha	Hfirst	2	46	1	-1	1	100	0	INCONG	i	916	1.0917
29	19	0	100	Ha	Hfirst	4	19	0	1	1	0	-100	CONG	u	1698	0.588928
29	19	0	100	Ha	Hfirst	5	4	0	-1	1	100	0	INCONG	i	906	1.10375
29	19	0	100	Ha	Hfirst	6	19	0	1	1	100	0	CONG	u	948	1.05485
29	19	0	100	Ha	Hfirst	8	46	1	-1	1	100	0	INCONG	u	974	1.02669
29	19	0	100	Ha	Hfirst	9	19	0	-1	1	100	0	INCONG	u	685	1.45985
29	19	0	100	Ha	Hfirst	10	2	0	-1	1	100	0	INCONG	i	751	1.33156
29	19	0	100	Ha	Hfirst	11	71	1	-1	1	100	0	INCONG	i	679	1.47275
29	19	0	100	Ha	Hfirst	12	4	0	-1	1	100	0	INCONG	u	647	1.5456
29	19	0	100	Ha	Hfirst	13	2	0	-1	1	0	-100	INCONG	u	1234	0.810373
29	19	0	100	Ha	Hfirst	14	1	0	-1	1	100	0	INCONG	u	639	1.56495
29	19	0	100	Ha	Hfirst	16	20	1	-1	1	0	-100	INCONG	i	1279	0.781861
29	19	0	100	Ha	Hfirst	17	30	1	-1	1	100	0	INCONG	u	779	1.2837
29	19	0	100	Ha	Hfirst	18	30	1	-1	1	0	-100	INCONG	i	1232	0.811688
29	19	0	100	Ha	Hfirst	19	2	0	1	1	100	0	CONG	u	788	1.26904
29	19	0	100	Ha	Hfirst	20	19	0	-1	1	0	-100	INCONG	i	1345	0.743494
29	19	0	100	Ha	Hfirst	21	46	1	1	1	100	0	CONG	i	825	1.21212
29	19	0	100	Ha	Hfirst	22	1	0	1	1	100	0	CONG	u	790	1.26582
29	19	0	100	Ha	Hfirst	24	46	1	-1	1	0	-100	INCONG	i	1167	0.856898
29	19	0	100	Ha	Hfirst	25	20	1	1	1	100	0	CONG	u	829	1.20627
29	19	0	100	Ha	Hfirst	27	46	1	1	1	100	0	CONG	u	579	1.72712
29	19	0	100	Ha	Hfirst	28	30	1	1	1	100	0	CONG	i	962	1.0395
29	19	0	100	Ha	Hfirst	31	4	0	-1	1	0	-100	INCONG	i	1195	0.83682
29	19	0	100	Ha	Hfirst	32	20	1	-1	1	100	0	INCONG	i	1096	0.912409
29	19	0	100	Ha	Hfirst	33	4	0	1	1	100	0	CONG	i	962	1.0395
29	19	0	100	Ha	Hfirst	34	4	0	-1	1	0	-100	INCONG	u	1329	0.752445
29	19	0	100	Ha	Hfirst	35	71	1	1	1	0	-100	CONG	i	1378	0.725689
29	19	0	100	Ha	Hfirst	36	71	1	1	1	0	-100	CONG	u	1671	0.598444
29	19	0	100	Ha	Hfirst	37	19	0	1	1	100	0	CONG	i	818	1.22249
29	19	0	100	Ha	Hfirst	40	71	1	-1	1	0	-100	INCONG	u	1536	0.651042
29	19	0	100	Ha	Hfirst	41	20	1	-1	1	100	0	INCONG	u	896	1.11607
29	19	0	100	Ha	Hfirst	42	30	1	1	1	0	-100	CONG	u	1016	0.984252
29	19	0	100	Ha	Hfirst	43	2	0	1	1	100	0	CONG	i	742	1.34771
29	19	0	100	Ha	Hfirst	44	71	1	-1	1	100	0	INCONG	u	933	1.07181
29	19	0	100	Ha	Hfirst	45	2	0	-1	1	100	0	INCONG	u	725	1.37931
29	19	0	100	Ha	Hfirst	46	4	0	1	1	100	0	CONG	u	654	1.52905
29	19	0	100	Ha	Hfirst	47	1	0	1	1	0	-100	CONG	u	1744	0.573394
29	19	0	100	Ha	Hfirst	48	20	1	1	1	0	-100	CONG	i	1144	0.874126
29	19	0	100	Ha	Hfirst	49	30	1	1	1	100	0	CONG	u	983	1.01729
29	19	0	100	Ha	Hfirst	50	71	1	1	1	100	0	CONG	u	564	1.77305
29	19	0	100	Ha	Hfirst	51	1	0	-1	1	100	0	INCONG	i	619	1.61551
29	19	0	100	Ha	Hfirst	52	1	0	1	1	100	0	CONG	i	792	1.26263
29	19	0	100	Ha	Hfirst	53	2	0	1	1	0	-100	CONG	i	1037	0.96432
29	19	0	100	Ha	Hfirst	54	4	0	1	1	0	-100	CONG	i	1560	0.641026
29	19	0	100	Ha	Hfirst	55	30	1	-1	1	100	0	INCONG	i	632	1.58228
29	19	0	100	An	Hfirst	56	71	1	-1	-1	-100	0	CONG	i	1066	0.938086
29	19	0	100	An	Hfirst	57	46	1	1	-1	0	100	INCONG	i	862	1.16009
29	19	0	100	An	Hfirst	58	30	1	-1	-1	-100	0	CONG	u	1420	0.704225
29	19	0	100	An	Hfirst	59	4	0	-1	-1	0	100	CONG	u	803	1.24533
29	19	0	100	An	Hfirst	60	2	0	-1	-1	0	100	CONG	u	644	1.5528
29	19	0	100	An	Hfirst	61	30	1	1	-1	0	100	INCONG	i	802	1.24688
29	19	0	100	An	Hfirst	62	19	0	1	-1	0	100	INCONG	i	874	1.14416
29	19	0	100	An	Hfirst	63	71	1	1	-1	0	100	INCONG	i	799	1.25156
29	19	0	100	An	Hfirst	64	19	0	-1	-1	0	100	CONG	i	662	1.51057
29	19	0	100	An	Hfirst	1	20	1	-1	-1	0	100	CONG	u	1141	0.876424
29	19	0	100	An	Hfirst	2	1	0	-1	-1	0	100	CONG	u	663	1.5083
29	19	0	100	An	Hfirst	3	30	1	-1	-1	0	100	CONG	i	947	1.05597
29	19	0	100	An	Hfirst	4	46	1	-1	-1	0	100	CONG	i	900	1.11111
29	19	0	100	An	Hfirst	5	4	0	1	-1	-100	0	INCONG	u	1280	0.78125
29	19	0	100	An	Hfirst	6	46	1	1	-1	-100	0	INCONG	i	1396	0.716332
29	19	0	100	An	Hfirst	7	4	0	1	-1	0	100	INCONG	i	732	1.36612
29	19	0	100	An	Hfirst	8	1	0	-1	-1	-100	0	CONG	i	1119	0.893655
29	19	0	100	An	Hfirst	9	1	0	1	-1	0	100	INCONG	u	603	1.65837
29	19	0	100	An	Hfirst	10	20	1	1	-1	-100	0	INCONG	u	1115	0.896861
29	19	0	100	An	Hfirst	11	71	1	1	-1	-100	0	INCONG	i	942	1.06157
29	19	0	100	An	Hfirst	12	30	1	-1	-1	-100	0	CONG	i	1161	0.861326
29	19	0	100	An	Hfirst	13	19	0	-1	-1	-100	0	CONG	i	1066	0.938086
29	19	0	100	An	Hfirst	14	30	1	1	-1	-100	0	INCONG	u	687	1.4556
29	19	0	100	An	Hfirst	15	2	0	-1	-1	-100	0	CONG	u	1099	0.909918
29	19	0	100	An	Hfirst	16	71	1	1	-1	-100	0	INCONG	u	887	1.1274
29	19	0	100	An	Hfirst	17	2	0	1	-1	0	100	INCONG	i	684	1.46199
29	19	0	100	An	Hfirst	18	1	0	-1	-1	-100	0	CONG	u	1193	0.838223
29	19	0	100	An	Hfirst	19	2	0	1	-1	-100	0	INCONG	u	865	1.15607
29	19	0	100	An	Hfirst	20	30	1	1	-1	-100	0	INCONG	i	1070	0.934579
29	19	0	100	An	Hfirst	21	20	1	1	-1	-100	0	INCONG	i	1075	0.930233
29	19	0	100	An	Hfirst	22	30	1	-1	-1	0	100	CONG	u	792	1.26263
29	19	0	100	An	Hfirst	23	30	1	1	-1	0	100	INCONG	u	641	1.56006
29	19	0	100	An	Hfirst	25	1	0	-1	-1	0	100	CONG	i	779	1.2837
29	19	0	100	An	Hfirst	26	20	1	1	-1	0	100	INCONG	i	1211	0.825764
29	19	0	100	An	Hfirst	28	71	1	-1	-1	-100	0	CONG	u	1502	0.665779
29	19	0	100	An	Hfirst	29	19	0	-1	-1	-100	0	CONG	u	1267	0.789266
29	19	0	100	An	Hfirst	30	46	1	1	-1	-100	0	INCONG	u	1008	0.992063
29	19	0	100	An	Hfirst	31	46	1	-1	-1	-100	0	CONG	u	1208	0.827815
29	19	0	100	An	Hfirst	32	1	0	1	-1	0	100	INCONG	i	1231	0.812348
29	19	0	100	An	Hfirst	33	4	0	-1	-1	0	100	CONG	i	1294	0.772798
29	19	0	100	An	Hfirst	34	2	0	-1	-1	-100	0	CONG	i	1274	0.784929
29	19	0	100	An	Hfirst	35	20	1	-1	-1	0	100	CONG	i	1127	0.887311
29	19	0	100	An	Hfirst	36	4	0	1	-1	0	100	INCONG	u	826	1.21065
29	19	0	100	An	Hfirst	37	46	1	1	-1	0	100	INCONG	u	713	1.40252
29	19	0	100	An	Hfirst	38	19	0	1	-1	0	100	INCONG	u	612	1.63399
29	19	0	100	An	Hfirst	39	46	1	-1	-1	0	100	CONG	u	635	1.5748
29	19	0	100	An	Hfirst	40	71	1	-1	-1	0	100	CONG	i	641	1.56006
29	19	0	100	An	Hfirst	41	4	0	1	-1	-100	0	INCONG	i	1576	0.634518
29	19	0	100	An	Hfirst	42	4	0	-1	-1	-100	0	CONG	i	761	1.31406
29	19	0	100	An	Hfirst	43	2	0	-1	-1	0	100	CONG	i	819	1.221
29	19	0	100	An	Hfirst	44	19	0	-1	-1	0	100	CONG	u	826	1.21065
29	19	0	100	An	Hfirst	45	20	1	-1	-1	-100	0	CONG	u	977	1.02354
29	19	0	100	An	Hfirst	46	2	0	1	-1	-100	0	INCONG	i	1337	0.747943
29	19	0	100	An	Hfirst	47	71	1	1	-1	0	100	INCONG	u	875	1.14286
29	19	0	100	An	Hfirst	48	46	1	-1	-1	-100	0	CONG	i	832	1.20192
29	19	0	100	An	Hfirst	49	2	0	1	-1	0	100	INCONG	u	910	1.0989
29	19	0	100	An	Hfirst	50	19	0	1	-1	-100	0	INCONG	u	914	1.09409
29	19	0	100	An	Hfirst	51	1	0	1	-1	-100	0	INCONG	u	1094	0.914077
29	19	0	100	An	Hfirst	52	4	0	-1	-1	-100	0	CONG	u	1073	0.931966
29	19	0	100	An	Hfirst	53	20	1	1	-1	0	100	INCONG	u	959	1.04275
29	19	0	100	An	Hfirst	54	19	0	1	-1	-100	0	INCONG	i	1256	0.796178
29	19	0	100	An	Hfirst	55	71	1	-1	-1	0	100	CONG	u	926	1.07991
31	19	0	-38	Ha	AFirst	56	46	1	1	1	100	0	CONG	u	686	1.45773
31	19	0	-38	Ha	AFirst	57	30	1	1	1	0	-100	CONG	u	938	1.0661
31	19	0	-38	Ha	AFirst	58	71	1	1	1	100	0	CONG	i	636	1.57233
31	19	0	-38	Ha	AFirst	59	19	0	-1	1	100	0	INCONG	i	578	1.7301
31	19	0	-38	Ha	AFirst	60	4	0	-1	1	100	0	INCONG	u	506	1.97628
31	19	0	-38	Ha	AFirst	61	46	1	-1	1	100	0	INCONG	u	430	2.32558
31	19	0	-38	Ha	AFirst	62	20	1	1	1	100	0	CONG	i	620	1.6129
31	19	0	-38	Ha	AFirst	63	2	0	-1	1	0	-100	INCONG	i	675	1.48148
31	19	0	-38	Ha	AFirst	1	1	0	1	1	0	-100	CONG	i	1012	0.988142
31	19	0	-38	Ha	AFirst	2	19	0	-1	1	100	0	INCONG	u	692	1.44509
31	19	0	-38	Ha	AFirst	3	46	1	-1	1	0	-100	INCONG	u	1016	0.984252
31	19	0	-38	Ha	AFirst	4	19	0	1	1	100	0	CONG	u	559	1.78891
31	19	0	-38	Ha	AFirst	5	30	1	1	1	100	0	CONG	i	529	1.89036
31	19	0	-38	Ha	AFirst	7	4	0	1	1	0	-100	CONG	i	992	1.00806
31	19	0	-38	Ha	AFirst	8	20	1	-1	1	100	0	INCONG	u	1081	0.925069
31	19	0	-38	Ha	AFirst	9	2	0	1	1	0	-100	CONG	u	1222	0.818331
31	19	0	-38	Ha	AFirst	10	4	0	1	1	0	-100	CONG	u	1349	0.74129
31	19	0	-38	Ha	AFirst	11	2	0	-1	1	0	-100	INCONG	u	1136	0.880282
31	19	0	-38	Ha	AFirst	12	46	1	-1	1	100	0	INCONG	i	714	1.40056
31	19	0	-38	Ha	AFirst	13	46	1	1	1	100	0	CONG	i	462	2.1645
31	19	0	-38	Ha	AFirst	14	71	1	-1	1	100	0	INCONG	i	564	1.77305
31	19	0	-38	Ha	AFirst	15	2	0	-1	1	100	0	INCONG	i	510	1.96078
31	19	0	-38	Ha	AFirst	16	20	1	1	1	0	-100	CONG	u	1050	0.952381
31	19	0	-38	Ha	AFirst	17	30	1	-1	1	0	-100	INCONG	i	1449	0.690131
31	19	0	-38	Ha	AFirst	18	1	0	-1	1	100	0	INCONG	i	711	1.40647
31	19	0	-38	Ha	AFirst	20	19	0	1	1	0	-100	CONG	i	1214	0.823723
31	19	0	-38	Ha	AFirst	21	1	0	1	1	100	0	CONG	u	821	1.21803
31	19	0	-38	Ha	AFirst	22	71	1	1	1	100	0	CONG	u	540	1.85185
31	19	0	-38	Ha	AFirst	23	46	1	-1	1	0	-100	INCONG	i	662	1.51057
31	19	0	-38	Ha	AFirst	24	1	0	-1	1	0	-100	INCONG	i	972	1.02881
31	19	0	-38	Ha	AFirst	25	20	1	-1	1	0	-100	INCONG	i	1324	0.755287
31	19	0	-38	Ha	AFirst	26	1	0	1	1	0	-100	CONG	u	1087	0.919963
31	19	0	-38	Ha	AFirst	28	30	1	1	1	0	-100	CONG	i	1803	0.554631
31	19	0	-38	Ha	AFirst	29	71	1	-1	1	100	0	INCONG	u	770	1.2987
31	19	0	-38	Ha	AFirst	33	71	1	1	1	0	-100	CONG	u	1513	0.660939
31	19	0	-38	Ha	AFirst	34	4	0	1	1	100	0	CONG	i	988	1.01215
31	19	0	-38	Ha	AFirst	35	2	0	1	1	100	0	CONG	u	1261	0.793021
31	19	0	-38	Ha	AFirst	36	4	0	1	1	100	0	CONG	u	1490	0.671141
31	19	0	-38	Ha	AFirst	37	1	0	-1	1	0	-100	INCONG	u	996	1.00402
31	19	0	-38	Ha	AFirst	38	19	0	-1	1	0	-100	INCONG	u	1333	0.750188
31	19	0	-38	Ha	AFirst	40	2	0	1	1	100	0	CONG	i	849	1.17786
31	19	0	-38	Ha	AFirst	41	19	0	1	1	0	-100	CONG	u	1080	0.925926
31	19	0	-38	Ha	AFirst	42	71	1	1	1	0	-100	CONG	i	829	1.20627
31	19	0	-38	Ha	AFirst	43	30	1	-1	1	0	-100	INCONG	u	1244	0.803859
31	19	0	-38	Ha	AFirst	44	20	1	1	1	0	-100	CONG	i	1771	0.564653
31	19	0	-38	Ha	AFirst	45	4	0	-1	1	100	0	INCONG	i	858	1.1655
31	19	0	-38	Ha	AFirst	46	1	0	-1	1	100	0	INCONG	u	816	1.22549
31	19	0	-38	Ha	AFirst	47	30	1	1	1	100	0	CONG	u	960	1.04167
31	19	0	-38	Ha	AFirst	48	4	0	-1	1	0	-100	INCONG	u	881	1.13507
31	19	0	-38	Ha	AFirst	49	20	1	-1	1	100	0	INCONG	i	990	1.0101
31	19	0	-38	Ha	AFirst	50	46	1	1	1	0	-100	CONG	u	1334	0.749625
31	19	0	-38	Ha	AFirst	51	1	0	1	1	100	0	CONG	i	833	1.20048
31	19	0	-38	Ha	AFirst	52	46	1	1	1	0	-100	CONG	i	1137	0.879507
31	19	0	-38	Ha	AFirst	53	19	0	1	1	100	0	CONG	i	795	1.25786
31	19	0	-38	Ha	AFirst	54	71	1	-1	1	0	-100	INCONG	u	1562	0.640205
31	19	0	-38	Ha	AFirst	55	2	0	1	1	0	-100	CONG	i	1226	0.815661
31	19	0	-38	An	AFirst	56	71	1	1	-1	0	100	INCONG	i	1348	0.74184
31	19	0	-38	An	AFirst	57	30	1	1	-1	-100	0	INCONG	u	955	1.04712
31	19	0	-38	An	AFirst	58	2	0	1	-1	-100	0	INCONG	i	1594	0.627353
31	19	0	-38	An	AFirst	59	71	1	1	-1	0	100	INCONG	u	805	1.24224
31	19	0	-38	An	AFirst	60	20	1	-1	-1	-100	0	CONG	u	1274	0.784929
31	19	0	-38	An	AFirst	61	30	1	-1	-1	0	100	CONG	i	1468	0.681199
31	19	0	-38	An	AFirst	64	71	1	-1	-1	-100	0	CONG	u	1620	0.617284
31	19	0	-38	An	AFirst	1	30	1	1	-1	0	100	INCONG	u	1600	0.625
31	19	0	-38	An	AFirst	2	30	1	-1	-1	-100	0	CONG	u	1214	0.823723
31	19	0	-38	An	AFirst	3	1	0	1	-1	0	100	INCONG	u	858	1.1655
31	19	0	-38	An	AFirst	4	46	1	-1	-1	-100	0	CONG	i	1365	0.732601
31	19	0	-38	An	AFirst	5	4	0	1	-1	0	100	INCONG	i	1388	0.720461
31	19	0	-38	An	AFirst	6	71	1	-1	-1	-100	0	CONG	i	1002	0.998004
31	19	0	-38	An	AFirst	7	19	0	1	-1	0	100	INCONG	i	1142	0.875657
31	19	0	-38	An	AFirst	8	4	0	-1	-1	-100	0	CONG	u	1236	0.809061
31	19	0	-38	An	AFirst	9	2	0	1	-1	-100	0	INCONG	u	840	1.19048
31	19	0	-38	An	AFirst	10	20	1	1	-1	-100	0	INCONG	i	940	1.06383
31	19	0	-38	An	AFirst	11	19	0	-1	-1	0	100	CONG	i	780	1.28205
31	19	0	-38	An	AFirst	12	1	0	-1	-1	0	100	CONG	u	714	1.40056
31	19	0	-38	An	AFirst	13	1	0	-1	-1	-100	0	CONG	i	1083	0.923361
31	19	0	-38	An	AFirst	14	4	0	1	-1	-100	0	INCONG	i	1150	0.869565
31	19	0	-38	An	AFirst	15	19	0	1	-1	0	100	INCONG	u	812	1.23153
31	19	0	-38	An	AFirst	16	46	1	1	-1	0	100	INCONG	i	824	1.21359
31	19	0	-38	An	AFirst	17	46	1	1	-1	0	100	INCONG	u	934	1.07066
31	19	0	-38	An	AFirst	18	1	0	1	-1	-100	0	INCONG	u	654	1.52905
31	19	0	-38	An	AFirst	19	1	0	-1	-1	-100	0	CONG	u	1248	0.801282
31	19	0	-38	An	AFirst	20	4	0	-1	-1	0	100	CONG	u	1709	0.585138
31	19	0	-38	An	AFirst	21	46	1	-1	-1	0	100	CONG	i	1223	0.817661
31	19	0	-38	An	AFirst	22	2	0	-1	-1	0	100	CONG	i	836	1.19617
31	19	0	-38	An	AFirst	23	30	1	-1	-1	0	100	CONG	u	1016	0.984252
31	19	0	-38	An	AFirst	24	19	0	-1	-1	-100	0	CONG	u	1162	0.860585
31	19	0	-38	An	AFirst	25	30	1	-1	-1	-100	0	CONG	i	874	1.14416
31	19	0	-38	An	AFirst	26	2	0	1	-1	0	100	INCONG	i	1644	0.608273
31	19	0	-38	An	AFirst	27	71	1	-1	-1	0	100	CONG	u	711	1.40647
31	19	0	-38	An	AFirst	28	20	1	-1	-1	0	100	CONG	i	1240	0.806452
31	19	0	-38	An	AFirst	29	4	0	-1	-1	0	100	CONG	i	683	1.46413
31	19	0	-38	An	AFirst	30	30	1	1	-1	-100	0	INCONG	i	1134	0.881834
31	19	0	-38	An	AFirst	31	2	0	-1	-1	-100	0	CONG	i	1105	0.904977
31	19	0	-38	An	AFirst	32	4	0	-1	-1	-100	0	CONG	i	651	1.5361
31	19	0	-38	An	AFirst	33	20	1	1	-1	-100	0	INCONG	u	953	1.04932
31	19	0	-38	An	AFirst	34	71	1	1	-1	-100	0	INCONG	u	658	1.51976
31	19	0	-38	An	AFirst	35	2	0	-1	-1	0	100	CONG	u	592	1.68919
31	19	0	-38	An	AFirst	36	1	0	1	-1	0	100	INCONG	i	944	1.05932
31	19	0	-38	An	AFirst	37	2	0	1	-1	0	100	INCONG	u	1090	0.917431
31	19	0	-38	An	AFirst	38	20	1	1	-1	0	100	INCONG	u	839	1.1919
31	19	0	-38	An	AFirst	39	1	0	1	-1	-100	0	INCONG	i	710	1.40845
31	19	0	-38	An	AFirst	40	19	0	1	-1	-100	0	INCONG	i	1538	0.650195
31	19	0	-38	An	AFirst	41	46	1	1	-1	-100	0	INCONG	i	555	1.8018
31	19	0	-38	An	AFirst	42	4	0	1	-1	-100	0	INCONG	u	540	1.85185
31	19	0	-38	An	AFirst	43	19	0	-1	-1	-100	0	CONG	i	792	1.26263
31	19	0	-38	An	AFirst	44	1	0	-1	-1	0	100	CONG	i	729	1.37174
31	19	0	-38	An	AFirst	45	20	1	1	-1	0	100	INCONG	i	1140	0.877193
31	19	0	-38	An	AFirst	46	46	1	1	-1	-100	0	INCONG	u	558	1.79211
31	19	0	-38	An	AFirst	47	71	1	-1	-1	0	100	CONG	i	720	1.38889
31	19	0	-38	An	AFirst	48	20	1	-1	-1	0	100	CONG	u	907	1.10254
31	19	0	-38	An	AFirst	49	46	1	-1	-1	0	100	CONG	u	959	1.04275
31	19	0	-38	An	AFirst	50	20	1	-1	-1	-100	0	CONG	i	903	1.10742
31	19	0	-38	An	AFirst	51	19	0	-1	-1	0	100	CONG	u	705	1.41844
31	19	0	-38	An	AFirst	52	19	0	1	-1	-100	0	INCONG	u	765	1.30719
31	19	0	-38	An	AFirst	53	71	1	1	-1	-100	0	INCONG	i	606	1.65017
31	19	0	-38	An	AFirst	54	30	1	1	-1	0	100	INCONG	i	1198	0.834725
33	19	0	100	Ha	Hfirst	55	46	1	-1	1	0	-100	INCONG	i	1125	0.888889
33	19	0	100	Ha	Hfirst	56	1	0	-1	1	100	0	INCONG	u	918	1.08932
33	19	0	100	Ha	Hfirst	57	4	0	1	1	100	0	CONG	i	856	1.16822
33	19	0	100	Ha	Hfirst	58	30	1	1	1	0	-100	CONG	i	660	1.51515
33	19	0	100	Ha	Hfirst	60	30	1	-1	1	0	-100	INCONG	i	1007	0.993049
33	19	0	100	Ha	Hfirst	61	20	1	1	1	100	0	CONG	i	820	1.21951
33	19	0	100	Ha	Hfirst	62	46	1	1	1	100	0	CONG	i	673	1.48588
33	19	0	100	Ha	Hfirst	63	20	1	1	1	0	-100	CONG	u	770	1.2987
33	19	0	100	Ha	Hfirst	64	19	0	-1	1	100	0	INCONG	i	601	1.66389
33	19	0	100	Ha	Hfirst	1	1	0	1	1	0	-100	CONG	i	702	1.4245
33	19	0	100	Ha	Hfirst	2	1	0	1	1	100	0	CONG	i	543	1.84162
33	19	0	100	Ha	Hfirst	3	30	1	1	1	0	-100	CONG	u	767	1.30378
33	19	0	100	Ha	Hfirst	4	2	0	-1	1	0	-100	INCONG	u	829	1.20627
33	19	0	100	Ha	Hfirst	5	71	1	-1	1	100	0	INCONG	u	594	1.6835
33	19	0	100	Ha	Hfirst	6	1	0	-1	1	0	-100	INCONG	i	928	1.07759
33	19	0	100	Ha	Hfirst	7	19	0	-1	1	100	0	INCONG	u	488	2.04918
33	19	0	100	Ha	Hfirst	8	71	1	1	1	100	0	CONG	u	641	1.56006
33	19	0	100	Ha	Hfirst	9	46	1	1	1	100	0	CONG	u	501	1.99601
33	19	0	100	Ha	Hfirst	10	2	0	1	1	100	0	CONG	i	567	1.76367
33	19	0	100	Ha	Hfirst	12	4	0	-1	1	100	0	INCONG	i	574	1.74216
33	19	0	100	Ha	Hfirst	13	46	1	-1	1	100	0	INCONG	u	540	1.85185
33	19	0	100	Ha	Hfirst	14	4	0	-1	1	100	0	INCONG	u	502	1.99203
33	19	0	100	Ha	Hfirst	15	1	0	-1	1	0	-100	INCONG	u	863	1.15875
33	19	0	100	Ha	Hfirst	16	1	0	-1	1	100	0	INCONG	i	554	1.80505
33	19	0	100	Ha	Hfirst	17	71	1	-1	1	0	-100	INCONG	i	992	1.00806
33	19	0	100	Ha	Hfirst	18	71	1	1	1	100	0	CONG	i	493	2.0284
33	19	0	100	Ha	Hfirst	19	4	0	1	1	0	-100	CONG	i	855	1.16959
33	19	0	100	Ha	Hfirst	20	2	0	1	1	0	-100	CONG	u	731	1.36799
33	19	0	100	Ha	Hfirst	21	2	0	1	1	0	-100	CONG	i	669	1.49477
33	19	0	100	Ha	Hfirst	23	19	0	1	1	0	-100	CONG	i	790	1.26582
33	19	0	100	Ha	Hfirst	24	4	0	1	1	100	0	CONG	u	718	1.39276
33	19	0	100	Ha	Hfirst	25	19	0	-1	1	0	-100	INCONG	u	720	1.38889
33	19	0	100	Ha	Hfirst	26	30	1	1	1	100	0	CONG	i	619	1.61551
33	19	0	100	Ha	Hfirst	28	20	1	1	1	100	0	CONG	u	865	1.15607
33	19	0	100	Ha	Hfirst	29	46	1	-1	1	100	0	INCONG	i	870	1.14943
33	19	0	100	Ha	Hfirst	30	4	0	-1	1	0	-100	INCONG	i	955	1.04712
33	19	0	100	Ha	Hfirst	31	2	0	-1	1	100	0	INCONG	i	549	1.82149
33	19	0	100	Ha	Hfirst	32	19	0	1	1	0	-100	CONG	u	919	1.08814
33	19	0	100	Ha	Hfirst	33	1	0	1	1	100	0	CONG	u	546	1.8315
33	19	0	100	Ha	Hfirst	34	30	1	1	1	100	0	CONG	u	587	1.70358
33	19	0	100	Ha	Hfirst	35	71	1	-1	1	100	0	INCONG	i	595	1.68067
33	19	0	100	Ha	Hfirst	36	20	1	-1	1	100	0	INCONG	i	604	1.65563
33	19	0	100	Ha	Hfirst	37	2	0	-1	1	100	0	INCONG	u	572	1.74825
33	19	0	100	Ha	Hfirst	38	30	1	-1	1	100	0	INCONG	u	533	1.87617
33	19	0	100	Ha	Hfirst	39	1	0	1	1	0	-100	CONG	u	983	1.01729
33	19	0	100	Ha	Hfirst	40	19	0	1	1	100	0	CONG	i	542	1.84502
33	19	0	100	Ha	Hfirst	41	71	1	1	1	0	-100	CONG	u	648	1.54321
33	19	0	100	Ha	Hfirst	42	2	0	1	1	100	0	CONG	u	510	1.96078
33	19	0	100	Ha	Hfirst	43	4	0	1	1	0	-100	CONG	u	994	1.00604
33	19	0	100	Ha	Hfirst	44	19	0	-1	1	0	-100	INCONG	i	826	1.21065
33	19	0	100	Ha	Hfirst	45	46	1	1	1	0	-100	CONG	u	672	1.4881
33	19	0	100	Ha	Hfirst	46	2	0	-1	1	0	-100	INCONG	i	1053	0.949668
33	19	0	100	Ha	Hfirst	47	46	1	-1	1	0	-100	INCONG	u	843	1.18624
33	19	0	100	Ha	Hfirst	48	30	1	-1	1	100	0	INCONG	i	681	1.46843
33	19	0	100	Ha	Hfirst	50	19	0	1	1	100	0	CONG	u	546	1.8315
33	19	0	100	Ha	Hfirst	51	71	1	1	1	0	-100	CONG	i	875	1.14286
33	19	0	100	Ha	Hfirst	52	20	1	-1	1	100	0	INCONG	u	776	1.28866
33	19	0	100	Ha	Hfirst	53	46	1	1	1	0	-100	CONG	i	800	1.25
33	19	0	100	Ha	Hfirst	54	71	1	-1	1	0	-100	INCONG	u	896	1.11607
33	19	0	100	An	Hfirst	55	20	1	-1	-1	-100	0	CONG	i	679	1.47275
33	19	0	100	An	Hfirst	56	4	0	1	-1	0	100	INCONG	i	739	1.35318
33	19	0	100	An	Hfirst	57	1	0	-1	-1	0	100	CONG	u	582	1.71821
33	19	0	100	An	Hfirst	58	4	0	1	-1	-100	0	INCONG	i	591	1.69205
33	19	0	100	An	Hfirst	60	4	0	-1	-1	-100	0	CONG	i	625	1.6
33	19	0	100	An	Hfirst	61	2	0	1	-1	-100	0	INCONG	i	880	1.13636
33	19	0	100	An	Hfirst	62	46	1	-1	-1	0	100	CONG	u	605	1.65289
33	19	0	100	An	Hfirst	63	30	1	1	-1	-100	0	INCONG	u	779	1.2837
33	19	0	100	An	Hfirst	64	71	1	1	-1	0	100	INCONG	u	588	1.70068
33	19	0	100	An	Hfirst	1	2	0	1	-1	0	100	INCONG	u	548	1.82482
33	19	0	100	An	Hfirst	2	71	1	-1	-1	0	100	CONG	i	614	1.62866
33	19	0	100	An	Hfirst	3	1	0	1	-1	-100	0	INCONG	i	566	1.76678
33	19	0	100	An	Hfirst	4	30	1	-1	-1	0	100	CONG	i	688	1.45349
33	19	0	100	An	Hfirst	5	1	0	1	-1	-100	0	INCONG	u	612	1.63399
33	19	0	100	An	Hfirst	6	71	1	1	-1	-100	0	INCONG	i	660	1.51515
33	19	0	100	An	Hfirst	7	1	0	-1	-1	-100	0	CONG	u	523	1.91205
33	19	0	100	An	Hfirst	8	71	1	1	-1	-100	0	INCONG	u	596	1.67785
33	19	0	100	An	Hfirst	9	2	0	1	-1	0	100	INCONG	i	814	1.2285
33	19	0	100	An	Hfirst	10	4	0	-1	-1	-100	0	CONG	u	589	1.69779
33	19	0	100	An	Hfirst	11	4	0	1	-1	0	100	INCONG	u	773	1.29366
33	19	0	100	An	Hfirst	12	46	1	-1	-1	0	100	CONG	i	694	1.44092
33	19	0	100	An	Hfirst	13	30	1	1	-1	0	100	INCONG	i	730	1.36986
33	19	0	100	An	Hfirst	14	20	1	1	-1	0	100	INCONG	i	692	1.44509
33	19	0	100	An	Hfirst	15	19	0	1	-1	0	100	INCONG	i	640	1.5625
33	19	0	100	An	Hfirst	16	71	1	-1	-1	-100	0	CONG	i	550	1.81818
33	19	0	100	An	Hfirst	17	19	0	-1	-1	-100	0	CONG	i	631	1.58479
33	19	0	100	An	Hfirst	18	20	1	-1	-1	-100	0	CONG	u	670	1.49254
33	19	0	100	An	Hfirst	19	2	0	-1	-1	0	100	CONG	u	635	1.5748
33	19	0	100	An	Hfirst	20	2	0	-1	-1	-100	0	CONG	i	609	1.64204
33	19	0	100	An	Hfirst	21	2	0	-1	-1	-100	0	CONG	u	721	1.38696
33	19	0	100	An	Hfirst	22	20	1	1	-1	0	100	INCONG	u	756	1.32275
33	19	0	100	An	Hfirst	23	4	0	-1	-1	0	100	CONG	u	597	1.67504
33	19	0	100	An	Hfirst	24	19	0	1	-1	0	100	INCONG	u	548	1.82482
33	19	0	100	An	Hfirst	25	20	1	-1	-1	0	100	CONG	i	749	1.33511
33	19	0	100	An	Hfirst	26	30	1	-1	-1	-100	0	CONG	i	806	1.24069
33	19	0	100	An	Hfirst	28	4	0	-1	-1	0	100	CONG	i	711	1.40647
33	19	0	100	An	Hfirst	29	19	0	-1	-1	0	100	CONG	u	659	1.51745
33	19	0	100	An	Hfirst	30	19	0	1	-1	-100	0	INCONG	u	840	1.19048
33	19	0	100	An	Hfirst	31	19	0	-1	-1	-100	0	CONG	u	598	1.67224
33	19	0	100	An	Hfirst	32	30	1	1	-1	-100	0	INCONG	i	758	1.31926
33	19	0	100	An	Hfirst	33	4	0	1	-1	-100	0	INCONG	u	680	1.47059
33	19	0	100	An	Hfirst	34	19	0	1	-1	-100	0	INCONG	i	675	1.48148
33	19	0	100	An	Hfirst	35	1	0	1	-1	0	100	INCONG	u	696	1.43678
33	19	0	100	An	Hfirst	36	46	1	1	-1	0	100	INCONG	u	909	1.10011
33	19	0	100	An	Hfirst	37	71	1	-1	-1	-100	0	CONG	u	560	1.78571
33	19	0	100	An	Hfirst	38	71	1	-1	-1	0	100	CONG	u	594	1.6835
33	19	0	100	An	Hfirst	39	2	0	-1	-1	0	100	CONG	i	594	1.6835
33	19	0	100	An	Hfirst	41	1	0	1	-1	0	100	INCONG	i	668	1.49701
33	19	0	100	An	Hfirst	42	46	1	-1	-1	-100	0	CONG	i	776	1.28866
33	19	0	100	An	Hfirst	43	1	0	-1	-1	-100	0	CONG	i	727	1.37552
33	19	0	100	An	Hfirst	44	46	1	1	-1	-100	0	INCONG	u	768	1.30208
33	19	0	100	An	Hfirst	45	30	1	1	-1	0	100	INCONG	u	665	1.50376
33	19	0	100	An	Hfirst	46	30	1	-1	-1	-100	0	CONG	u	662	1.51057
33	19	0	100	An	Hfirst	47	1	0	-1	-1	0	100	CONG	i	637	1.56986
33	19	0	100	An	Hfirst	48	2	0	1	-1	-100	0	INCONG	u	699	1.43062
33	19	0	100	An	Hfirst	49	46	1	-1	-1	-100	0	CONG	u	568	1.76056
33	19	0	100	An	Hfirst	50	19	0	-1	-1	0	100	CONG	i	609	1.64204
33	19	0	100	An	Hfirst	51	20	1	-1	-1	0	100	CONG	u	728	1.37363
33	19	0	100	An	Hfirst	52	20	1	1	-1	-100	0	INCONG	u	707	1.41443
33	19	0	100	An	Hfirst	53	46	1	1	-1	-100	0	INCONG	i	1070	0.934579
34	20	0	87	Ha	AFirst	55	71	1	-1	1	100	0	INCONG	i	928	1.07759
34	20	0	87	Ha	AFirst	56	46	1	-1	1	0	-100	INCONG	i	1394	0.71736
34	20	0	87	Ha	AFirst	57	19	0	1	1	100	0	CONG	i	595	1.68067
34	20	0	87	Ha	AFirst	58	19	0	-1	1	100	0	INCONG	u	818	1.22249
34	20	0	87	Ha	AFirst	60	2	0	-1	1	0	-100	INCONG	u	823	1.21507
34	20	0	87	Ha	AFirst	61	2	0	1	1	100	0	CONG	u	622	1.60772
34	20	0	87	Ha	AFirst	62	4	0	-1	1	0	-100	INCONG	i	925	1.08108
34	20	0	87	Ha	AFirst	63	20	1	1	1	100	0	CONG	i	608	1.64474
34	20	0	87	Ha	AFirst	64	46	1	1	1	100	0	CONG	u	471	2.12314
34	20	0	87	Ha	AFirst	1	1	0	-1	1	0	-100	INCONG	u	939	1.06496
34	20	0	87	Ha	AFirst	2	71	1	-1	1	100	0	INCONG	u	757	1.321
34	20	0	87	Ha	AFirst	3	20	1	-1	1	0	-100	INCONG	u	687	1.4556
34	20	0	87	Ha	AFirst	4	2	0	-1	1	0	-100	INCONG	i	1067	0.937207
34	20	0	87	Ha	AFirst	5	4	0	-1	1	100	0	INCONG	u	1424	0.702247
34	20	0	87	Ha	AFirst	6	30	1	1	1	100	0	CONG	u	502	1.99203
34	20	0	87	Ha	AFirst	7	1	0	-1	1	0	-100	INCONG	i	969	1.03199
34	20	0	87	Ha	AFirst	8	46	1	-1	1	100	0	INCONG	i	866	1.15473
34	20	0	87	Ha	AFirst	9	71	1	-1	1	0	-100	INCONG	i	704	1.42045
34	20	0	87	Ha	AFirst	10	30	1	-1	1	100	0	INCONG	u	740	1.35135
34	20	0	87	Ha	AFirst	11	19	0	1	1	0	-100	CONG	i	1799	0.555864
34	20	0	87	Ha	AFirst	12	20	1	-1	1	100	0	INCONG	u	864	1.15741
34	20	0	87	Ha	AFirst	13	71	1	1	1	0	-100	CONG	u	974	1.02669
34	20	0	87	Ha	AFirst	14	19	0	1	1	100	0	CONG	u	566	1.76678
34	20	0	87	Ha	AFirst	15	46	1	1	1	0	-100	CONG	i	1647	0.607165
34	20	0	87	Ha	AFirst	16	20	1	1	1	0	-100	CONG	i	1142	0.875657
34	20	0	87	Ha	AFirst	17	4	0	-1	1	100	0	INCONG	i	856	1.16822
34	20	0	87	Ha	AFirst	18	46	1	1	1	100	0	CONG	i	661	1.51286
34	20	0	87	Ha	AFirst	19	19	0	-1	1	100	0	INCONG	i	668	1.49701
34	20	0	87	Ha	AFirst	20	1	0	1	1	100	0	CONG	i	665	1.50376
34	20	0	87	Ha	AFirst	21	4	0	1	1	100	0	CONG	i	606	1.65017
34	20	0	87	Ha	AFirst	22	71	1	1	1	100	0	CONG	i	517	1.93424
34	20	0	87	Ha	AFirst	23	4	0	1	1	0	-100	CONG	i	1120	0.892857
34	20	0	87	Ha	AFirst	24	46	1	1	1	0	-100	CONG	u	891	1.12233
34	20	0	87	Ha	AFirst	25	71	1	1	1	0	-100	CONG	i	647	1.5456
34	20	0	87	Ha	AFirst	26	30	1	1	1	100	0	CONG	i	438	2.28311
34	20	0	87	Ha	AFirst	27	2	0	1	1	0	-100	CONG	i	580	1.72414
34	20	0	87	Ha	AFirst	28	1	0	1	1	0	-100	CONG	u	1020	0.980392
34	20	0	87	Ha	AFirst	29	2	0	-1	1	100	0	INCONG	u	931	1.07411
34	20	0	87	Ha	AFirst	30	2	0	1	1	100	0	CONG	i	478	2.09205
34	20	0	87	Ha	AFirst	31	1	0	-1	1	100	0	INCONG	i	627	1.5949
34	20	0	87	Ha	AFirst	32	2	0	1	1	0	-100	CONG	u	681	1.46843
34	20	0	87	Ha	AFirst	33	71	1	1	1	100	0	CONG	u	766	1.30548
34	20	0	87	Ha	AFirst	34	1	0	-1	1	100	0	INCONG	u	558	1.79211
34	20	0	87	Ha	AFirst	36	1	0	1	1	100	0	CONG	u	561	1.78253
34	20	0	87	Ha	AFirst	37	71	1	-1	1	0	-100	INCONG	u	986	1.0142
34	20	0	87	Ha	AFirst	38	4	0	-1	1	0	-100	INCONG	u	1083	0.923361
34	20	0	87	Ha	AFirst	39	4	0	1	1	100	0	CONG	u	488	2.04918
34	20	0	87	Ha	AFirst	40	30	1	-1	1	0	-100	INCONG	u	740	1.35135
34	20	0	87	Ha	AFirst	41	4	0	1	1	0	-100	CONG	u	781	1.28041
34	20	0	87	Ha	AFirst	42	30	1	1	1	0	-100	CONG	u	1222	0.818331
34	20	0	87	Ha	AFirst	43	1	0	1	1	0	-100	CONG	i	1373	0.728332
34	20	0	87	Ha	AFirst	44	19	0	-1	1	0	-100	INCONG	u	766	1.30548
34	20	0	87	Ha	AFirst	45	19	0	1	1	0	-100	CONG	u	879	1.13766
34	20	0	87	Ha	AFirst	47	30	1	1	1	0	-100	CONG	i	751	1.33156
34	20	0	87	Ha	AFirst	48	20	1	-1	1	100	0	INCONG	i	816	1.22549
34	20	0	87	Ha	AFirst	49	20	1	-1	1	0	-100	INCONG	i	1327	0.75358
34	20	0	87	Ha	AFirst	50	30	1	-1	1	100	0	INCONG	i	803	1.24533
34	20	0	87	Ha	AFirst	51	20	1	1	1	100	0	CONG	u	562	1.77936
34	20	0	87	Ha	AFirst	52	46	1	-1	1	0	-100	INCONG	u	765	1.30719
34	20	0	87	Ha	AFirst	53	2	0	-1	1	100	0	INCONG	i	711	1.40647
34	20	0	87	Ha	AFirst	54	30	1	-1	1	0	-100	INCONG	i	978	1.02249
34	20	0	87	An	AFirst	55	71	1	1	-1	0	100	INCONG	u	1432	0.698324
34	20	0	87	An	AFirst	58	1	0	1	-1	-100	0	INCONG	u	1127	0.887311
34	20	0	87	An	AFirst	59	71	1	-1	-1	0	100	CONG	i	1263	0.791766
34	20	0	87	An	AFirst	61	46	1	-1	-1	0	100	CONG	i	1068	0.93633
34	20	0	87	An	AFirst	62	71	1	1	-1	-100	0	INCONG	u	750	1.33333
34	20	0	87	An	AFirst	63	1	0	-1	-1	-100	0	CONG	u	949	1.05374
34	20	0	87	An	AFirst	64	4	0	1	-1	-100	0	INCONG	u	941	1.0627
34	20	0	87	An	AFirst	2	19	0	1	-1	0	100	INCONG	u	940	1.06383
34	20	0	87	An	AFirst	3	71	1	-1	-1	-100	0	CONG	u	748	1.3369
34	20	0	87	An	AFirst	4	2	0	-1	-1	-100	0	CONG	u	875	1.14286
34	20	0	87	An	AFirst	5	71	1	-1	-1	0	100	CONG	u	797	1.25471
34	20	0	87	An	AFirst	6	30	1	-1	-1	0	100	CONG	i	995	1.00503
34	20	0	87	An	AFirst	7	46	1	1	-1	-100	0	INCONG	i	1587	0.63012
34	20	0	87	An	AFirst	8	30	1	1	-1	0	100	INCONG	u	1057	0.946074
34	20	0	87	An	AFirst	9	71	1	1	-1	-100	0	INCONG	i	965	1.03627
34	20	0	87	An	AFirst	10	19	0	1	-1	0	100	INCONG	i	1211	0.825764
34	20	0	87	An	AFirst	11	4	0	-1	-1	-100	0	CONG	i	881	1.13507
34	20	0	87	An	AFirst	12	19	0	1	-1	-100	0	INCONG	i	1059	0.944287
34	20	0	87	An	AFirst	13	4	0	-1	-1	-100	0	CONG	u	1007	0.993049
34	20	0	87	An	AFirst	14	30	1	-1	-1	-100	0	CONG	u	1004	0.996016
34	20	0	87	An	AFirst	16	1	0	-1	-1	-100	0	CONG	i	1079	0.926784
34	20	0	87	An	AFirst	18	20	1	-1	-1	0	100	CONG	i	1046	0.956023
34	20	0	87	An	AFirst	19	19	0	1	-1	-100	0	INCONG	u	778	1.28535
34	20	0	87	An	AFirst	20	1	0	-1	-1	0	100	CONG	u	776	1.28866
34	20	0	87	An	AFirst	21	46	1	-1	-1	0	100	CONG	u	758	1.31926
34	20	0	87	An	AFirst	22	4	0	1	-1	0	100	INCONG	i	1300	0.769231
34	20	0	87	An	AFirst	23	2	0	1	-1	0	100	INCONG	u	1174	0.851789
34	20	0	87	An	AFirst	24	4	0	-1	-1	0	100	CONG	i	916	1.0917
34	20	0	87	An	AFirst	25	71	1	-1	-1	-100	0	CONG	i	1012	0.988142
34	20	0	87	An	AFirst	26	4	0	1	-1	-100	0	INCONG	i	730	1.36986
34	20	0	87	An	AFirst	27	46	1	-1	-1	-100	0	CONG	u	1003	0.997009
34	20	0	87	An	AFirst	28	4	0	-1	-1	0	100	CONG	u	704	1.42045
34	20	0	87	An	AFirst	29	4	0	1	-1	0	100	INCONG	u	1032	0.968992
34	20	0	87	An	AFirst	30	2	0	-1	-1	0	100	CONG	u	652	1.53374
34	20	0	87	An	AFirst	31	20	1	1	-1	-100	0	INCONG	u	678	1.47493
34	20	0	87	An	AFirst	32	20	1	1	-1	0	100	INCONG	i	1073	0.931966
34	20	0	87	An	AFirst	33	46	1	1	-1	0	100	INCONG	i	923	1.08342
34	20	0	87	An	AFirst	34	19	0	-1	-1	0	100	CONG	u	763	1.31062
34	20	0	87	An	AFirst	35	2	0	-1	-1	0	100	CONG	i	929	1.07643
34	20	0	87	An	AFirst	36	30	1	1	-1	-100	0	INCONG	i	834	1.19904
34	20	0	87	An	AFirst	38	71	1	1	-1	0	100	INCONG	i	858	1.1655
34	20	0	87	An	AFirst	39	1	0	-1	-1	0	100	CONG	i	805	1.24224
34	20	0	87	An	AFirst	40	30	1	-1	-1	-100	0	CONG	i	1227	0.814996
34	20	0	87	An	AFirst	41	30	1	-1	-1	0	100	CONG	u	1258	0.794913
34	20	0	87	An	AFirst	42	20	1	-1	-1	0	100	CONG	u	895	1.11732
34	20	0	87	An	AFirst	43	1	0	1	-1	0	100	INCONG	i	747	1.33869
34	20	0	87	An	AFirst	44	2	0	1	-1	-100	0	INCONG	u	941	1.0627
34	20	0	87	An	AFirst	45	20	1	1	-1	0	100	INCONG	u	991	1.00908
34	20	0	87	An	AFirst	46	19	0	-1	-1	-100	0	CONG	i	1047	0.95511
34	20	0	87	An	AFirst	47	30	1	1	-1	0	100	INCONG	i	1654	0.604595
34	20	0	87	An	AFirst	48	46	1	1	-1	0	100	INCONG	u	1403	0.712758
34	20	0	87	An	AFirst	49	30	1	1	-1	-100	0	INCONG	u	746	1.34048
34	20	0	87	An	AFirst	50	2	0	1	-1	-100	0	INCONG	i	877	1.14025
34	20	0	87	An	AFirst	51	2	0	-1	-1	-100	0	CONG	i	762	1.31234
34	20	0	87	An	AFirst	52	46	1	1	-1	-100	0	INCONG	u	731	1.36799
34	20	0	87	An	AFirst	53	19	0	-1	-1	0	100	CONG	i	1591	0.628536
36	23	1	100	Ha	AFirst	54	1	0	-1	1	100	0	INCONG	u	1303	0.76746
36	23	1	100	Ha	AFirst	56	20	1	1	1	0	-100	CONG	u	960	1.04167
36	23	1	100	Ha	AFirst	57	2	0	1	1	0	-100	CONG	u	947	1.05597
36	23	1	100	Ha	AFirst	58	2	0	1	1	100	0	CONG	u	806	1.24069
36	23	1	100	Ha	AFirst	59	1	0	1	1	0	-100	CONG	u	1830	0.546448
36	23	1	100	Ha	AFirst	60	4	0	1	1	100	0	CONG	i	982	1.01833
36	23	1	100	Ha	AFirst	61	19	0	1	1	100	0	CONG	i	865	1.15607
36	23	1	100	Ha	AFirst	62	20	1	-1	1	100	0	INCONG	u	1071	0.933707
36	23	1	100	Ha	AFirst	63	19	0	1	1	0	-100	CONG	u	1077	0.928505
36	23	1	100	Ha	AFirst	64	20	1	1	1	100	0	CONG	u	900	1.11111
36	23	1	100	Ha	AFirst	1	46	1	1	1	100	0	CONG	i	889	1.12486
36	23	1	100	Ha	AFirst	2	46	1	1	1	100	0	CONG	u	750	1.33333
36	23	1	100	Ha	AFirst	3	46	1	1	1	0	-100	CONG	i	937	1.06724
36	23	1	100	Ha	AFirst	4	46	1	-1	1	0	-100	INCONG	u	1924	0.519751
36	23	1	100	Ha	AFirst	5	30	1	1	1	0	-100	CONG	u	1192	0.838926
36	23	1	100	Ha	AFirst	6	2	0	-1	1	0	-100	INCONG	u	1250	0.8
36	23	1	100	Ha	AFirst	7	46	1	1	1	0	-100	CONG	u	953	1.04932
36	23	1	100	Ha	AFirst	8	19	0	1	1	0	-100	CONG	i	1171	0.853971
36	23	1	100	Ha	AFirst	9	30	1	1	1	100	0	CONG	u	1190	0.840336
36	23	1	100	Ha	AFirst	10	4	0	1	1	0	-100	CONG	u	1055	0.947867
36	23	1	100	Ha	AFirst	11	19	0	-1	1	100	0	INCONG	u	725	1.37931
36	23	1	100	Ha	AFirst	12	30	1	-1	1	0	-100	INCONG	i	1193	0.838223
36	23	1	100	Ha	AFirst	13	2	0	1	1	100	0	CONG	i	874	1.14416
36	23	1	100	Ha	AFirst	14	1	0	-1	1	100	0	INCONG	i	896	1.11607
36	23	1	100	Ha	AFirst	15	4	0	1	1	100	0	CONG	u	726	1.37741
36	23	1	100	Ha	AFirst	16	19	0	-1	1	100	0	INCONG	i	666	1.5015
36	23	1	100	Ha	AFirst	17	2	0	-1	1	100	0	INCONG	u	585	1.7094
36	23	1	100	Ha	AFirst	18	71	1	-1	1	100	0	INCONG	i	699	1.43062
36	23	1	100	Ha	AFirst	19	4	0	-1	1	100	0	INCONG	u	560	1.78571
36	23	1	100	Ha	AFirst	20	1	0	1	1	100	0	CONG	i	658	1.51976
36	23	1	100	Ha	AFirst	21	71	1	1	1	100	0	CONG	i	1209	0.82713
36	23	1	100	Ha	AFirst	22	46	1	-1	1	100	0	INCONG	i	562	1.77936
36	23	1	100	Ha	AFirst	23	20	1	1	1	0	-100	CONG	i	724	1.38122
36	23	1	100	Ha	AFirst	24	4	0	1	1	0	-100	CONG	i	1192	0.838926
36	23	1	100	Ha	AFirst	25	30	1	1	1	0	-100	CONG	i	978	1.02249
36	23	1	100	Ha	AFirst	26	71	1	-1	1	0	-100	INCONG	u	1460	0.684932
36	23	1	100	Ha	AFirst	27	46	1	-1	1	100	0	INCONG	u	571	1.75131
36	23	1	100	Ha	AFirst	28	1	0	1	1	0	-100	CONG	i	893	1.11982
36	23	1	100	Ha	AFirst	29	71	1	-1	1	100	0	INCONG	u	601	1.66389
36	23	1	100	Ha	AFirst	30	19	0	1	1	100	0	CONG	u	651	1.5361
36	23	1	100	Ha	AFirst	31	4	0	-1	1	0	-100	INCONG	i	1274	0.784929
36	23	1	100	Ha	AFirst	32	71	1	1	1	100	0	CONG	u	768	1.30208
36	23	1	100	Ha	AFirst	33	19	0	-1	1	0	-100	INCONG	u	890	1.1236
36	23	1	100	Ha	AFirst	34	71	1	-1	1	0	-100	INCONG	i	1031	0.969932
36	23	1	100	Ha	AFirst	35	46	1	-1	1	0	-100	INCONG	i	967	1.03413
36	23	1	100	Ha	AFirst	36	71	1	1	1	0	-100	CONG	u	1009	0.99108
36	23	1	100	Ha	AFirst	37	20	1	-1	1	0	-100	INCONG	i	977	1.02354
36	23	1	100	Ha	AFirst	38	1	0	-1	1	0	-100	INCONG	i	1067	0.937207
36	23	1	100	Ha	AFirst	39	2	0	1	1	0	-100	CONG	i	1785	0.560224
36	23	1	100	Ha	AFirst	40	4	0	-1	1	100	0	INCONG	i	610	1.63934
36	23	1	100	Ha	AFirst	41	20	1	-1	1	0	-100	INCONG	u	1195	0.83682
36	23	1	100	Ha	AFirst	42	2	0	-1	1	0	-100	INCONG	i	1388	0.720461
36	23	1	100	Ha	AFirst	43	30	1	-1	1	100	0	INCONG	u	742	1.34771
36	23	1	100	Ha	AFirst	44	30	1	-1	1	100	0	INCONG	i	833	1.20048
36	23	1	100	Ha	AFirst	45	30	1	1	1	100	0	CONG	i	840	1.19048
36	23	1	100	Ha	AFirst	46	19	0	-1	1	0	-100	INCONG	i	1152	0.868056
36	23	1	100	Ha	AFirst	47	20	1	-1	1	100	0	INCONG	i	779	1.2837
36	23	1	100	Ha	AFirst	48	20	1	1	1	100	0	CONG	i	989	1.01112
36	23	1	100	Ha	AFirst	49	2	0	-1	1	100	0	INCONG	i	742	1.34771
36	23	1	100	Ha	AFirst	50	1	0	1	1	100	0	CONG	u	738	1.35501
36	23	1	100	Ha	AFirst	51	71	1	1	1	0	-100	CONG	i	1181	0.84674
36	23	1	100	Ha	AFirst	52	1	0	-1	1	0	-100	INCONG	u	1382	0.723589
36	23	1	100	Ha	AFirst	53	30	1	-1	1	0	-100	INCONG	u	999	1.001
36	23	1	100	An	AFirst	54	20	1	1	-1	-100	0	INCONG	u	1274	0.784929
36	23	1	100	An	AFirst	55	20	1	-1	-1	0	100	CONG	i	1264	0.791139
36	23	1	100	An	AFirst	56	4	0	1	-1	-100	0	INCONG	i	1335	0.749064
36	23	1	100	An	AFirst	57	71	1	1	-1	-100	0	INCONG	i	1035	0.966184
36	23	1	100	An	AFirst	58	71	1	1	-1	0	100	INCONG	i	1065	0.938967
36	23	1	100	An	AFirst	59	46	1	-1	-1	0	100	CONG	u	1096	0.912409
36	23	1	100	An	AFirst	60	46	1	1	-1	-100	0	INCONG	u	1189	0.841043
36	23	1	100	An	AFirst	61	2	0	1	-1	0	100	INCONG	u	1471	0.67981
36	23	1	100	An	AFirst	62	46	1	1	-1	-100	0	INCONG	i	1317	0.759301
36	23	1	100	An	AFirst	64	19	0	-1	-1	0	100	CONG	u	962	1.0395
36	23	1	100	An	AFirst	1	1	0	1	-1	-100	0	INCONG	u	997	1.00301
36	23	1	100	An	AFirst	2	46	1	-1	-1	0	100	CONG	i	997	1.00301
36	23	1	100	An	AFirst	3	1	0	-1	-1	0	100	CONG	u	1215	0.823045
36	23	1	100	An	AFirst	4	20	1	-1	-1	-100	0	CONG	i	1375	0.727273
36	23	1	100	An	AFirst	5	46	1	1	-1	0	100	INCONG	i	969	1.03199
36	23	1	100	An	AFirst	6	4	0	1	-1	0	100	INCONG	i	740	1.35135
36	23	1	100	An	AFirst	7	1	0	1	-1	0	100	INCONG	u	871	1.14811
36	23	1	100	An	AFirst	8	1	0	-1	-1	0	100	CONG	i	925	1.08108
36	23	1	100	An	AFirst	9	19	0	1	-1	-100	0	INCONG	i	1073	0.931966
36	23	1	100	An	AFirst	10	30	1	-1	-1	0	100	CONG	u	966	1.0352
36	23	1	100	An	AFirst	11	30	1	-1	-1	-100	0	CONG	u	937	1.06724
36	23	1	100	An	AFirst	12	20	1	1	-1	0	100	INCONG	u	1717	0.582411
36	23	1	100	An	AFirst	13	4	0	-1	-1	-100	0	CONG	i	1057	0.946074
36	23	1	100	An	AFirst	14	2	0	1	-1	-100	0	INCONG	i	1072	0.932836
36	23	1	100	An	AFirst	15	4	0	-1	-1	0	100	CONG	u	1022	0.978474
36	23	1	100	An	AFirst	16	4	0	1	-1	-100	0	INCONG	u	1678	0.595948
36	23	1	100	An	AFirst	17	71	1	-1	-1	0	100	CONG	u	1268	0.788644
36	23	1	100	An	AFirst	18	1	0	-1	-1	-100	0	CONG	i	1146	0.8726
36	23	1	100	An	AFirst	19	71	1	1	-1	-100	0	INCONG	u	998	1.002
36	23	1	100	An	AFirst	20	30	1	1	-1	-100	0	INCONG	u	943	1.06045
36	23	1	100	An	AFirst	21	30	1	-1	-1	-100	0	CONG	i	675	1.48148
36	23	1	100	An	AFirst	22	30	1	-1	-1	0	100	CONG	i	1073	0.931966
36	23	1	100	An	AFirst	23	30	1	1	-1	0	100	INCONG	u	751	1.33156
36	23	1	100	An	AFirst	24	2	0	1	-1	-100	0	INCONG	u	1050	0.952381
36	23	1	100	An	AFirst	25	2	0	1	-1	0	100	INCONG	i	754	1.32626
36	23	1	100	An	AFirst	26	19	0	1	-1	0	100	INCONG	i	1099	0.909918
36	23	1	100	An	AFirst	27	71	1	-1	-1	-100	0	CONG	u	1409	0.709723
36	23	1	100	An	AFirst	28	46	1	-1	-1	-100	0	CONG	u	930	1.07527
36	23	1	100	An	AFirst	29	20	1	1	-1	0	100	INCONG	i	1174	0.851789
36	23	1	100	An	AFirst	30	1	0	1	-1	0	100	INCONG	i	928	1.07759
36	23	1	100	An	AFirst	31	46	1	1	-1	0	100	INCONG	u	1204	0.830565
36	23	1	100	An	AFirst	32	30	1	1	-1	0	100	INCONG	i	965	1.03627
36	23	1	100	An	AFirst	33	30	1	1	-1	-100	0	INCONG	i	1374	0.727802
36	23	1	100	An	AFirst	34	4	0	1	-1	0	100	INCONG	u	776	1.28866
36	23	1	100	An	AFirst	35	2	0	-1	-1	0	100	CONG	u	953	1.04932
36	23	1	100	An	AFirst	36	71	1	1	-1	0	100	INCONG	u	612	1.63399
36	23	1	100	An	AFirst	37	2	0	-1	-1	0	100	CONG	i	812	1.23153
36	23	1	100	An	AFirst	38	19	0	-1	-1	-100	0	CONG	u	1053	0.949668
36	23	1	100	An	AFirst	39	4	0	-1	-1	0	100	CONG	i	700	1.42857
36	23	1	100	An	AFirst	40	19	0	-1	-1	0	100	CONG	i	849	1.17786
36	23	1	100	An	AFirst	41	19	0	-1	-1	-100	0	CONG	i	1255	0.796813
36	23	1	100	An	AFirst	42	19	0	1	-1	-100	0	INCONG	u	1254	0.797448
36	23	1	100	An	AFirst	43	2	0	-1	-1	-100	0	CONG	u	1156	0.865052
36	23	1	100	An	AFirst	44	1	0	-1	-1	-100	0	CONG	u	1119	0.893655
36	23	1	100	An	AFirst	45	20	1	-1	-1	-100	0	CONG	u	948	1.05485
36	23	1	100	An	AFirst	46	71	1	-1	-1	0	100	CONG	i	863	1.15875
36	23	1	100	An	AFirst	47	20	1	-1	-1	0	100	CONG	u	1110	0.900901
36	23	1	100	An	AFirst	49	71	1	-1	-1	-100	0	CONG	i	1659	0.602773
36	23	1	100	An	AFirst	50	1	0	1	-1	-100	0	INCONG	i	1322	0.75643
36	23	1	100	An	AFirst	51	2	0	-1	-1	-100	0	CONG	i	1205	0.829876
36	23	1	100	An	AFirst	52	20	1	1	-1	-100	0	INCONG	i	1614	0.619579
36	23	1	100	An	AFirst	53	19	0	1	-1	0	100	INCONG	u	630	1.5873
38	19	0	60	Ha	Hfirst	54	2	0	-1	1	100	0	INCONG	i	943	1.06045
38	19	0	60	Ha	Hfirst	55	30	1	-1	1	0	-100	INCONG	u	1075	0.930233
38	19	0	60	Ha	Hfirst	56	2	0	-1	1	0	-100	INCONG	i	1033	0.968054
38	19	0	60	Ha	Hfirst	58	19	0	1	1	0	-100	CONG	i	1027	0.97371
38	19	0	60	Ha	Hfirst	59	20	1	-1	1	100	0	INCONG	u	836	1.19617
38	19	0	60	Ha	Hfirst	60	4	0	-1	1	0	-100	INCONG	i	1259	0.794281
38	19	0	60	Ha	Hfirst	61	20	1	1	1	0	-100	CONG	i	810	1.23457
38	19	0	60	Ha	Hfirst	62	30	1	1	1	100	0	CONG	i	779	1.2837
38	19	0	60	Ha	Hfirst	63	46	1	1	1	100	0	CONG	u	637	1.56986
38	19	0	60	Ha	Hfirst	64	19	0	-1	1	100	0	INCONG	i	547	1.82815
38	19	0	60	Ha	Hfirst	1	1	0	-1	1	100	0	INCONG	i	599	1.66945
38	19	0	60	Ha	Hfirst	2	2	0	-1	1	0	-100	INCONG	u	816	1.22549
38	19	0	60	Ha	Hfirst	3	1	0	-1	1	0	-100	INCONG	i	841	1.18906
38	19	0	60	Ha	Hfirst	4	46	1	1	1	0	-100	CONG	i	928	1.07759
38	19	0	60	Ha	Hfirst	5	30	1	-1	1	100	0	INCONG	i	605	1.65289
38	19	0	60	Ha	Hfirst	6	19	0	1	1	0	-100	CONG	u	677	1.4771
38	19	0	60	Ha	Hfirst	7	1	0	-1	1	0	-100	INCONG	u	857	1.16686
38	19	0	60	Ha	Hfirst	8	2	0	-1	1	100	0	INCONG	u	536	1.86567
38	19	0	60	Ha	Hfirst	9	71	1	-1	1	100	0	INCONG	u	596	1.67785
38	19	0	60	Ha	Hfirst	10	30	1	1	1	0	-100	CONG	u	621	1.61031
38	19	0	60	Ha	Hfirst	11	2	0	1	1	0	-100	CONG	u	653	1.53139
38	19	0	60	Ha	Hfirst	12	19	0	1	1	100	0	CONG	u	652	1.53374
38	19	0	60	Ha	Hfirst	13	46	1	1	1	0	-100	CONG	u	619	1.61551
38	19	0	60	Ha	Hfirst	14	20	1	-1	1	100	0	INCONG	i	539	1.85529
38	19	0	60	Ha	Hfirst	15	46	1	-1	1	100	0	INCONG	i	535	1.86916
38	19	0	60	Ha	Hfirst	16	4	0	-1	1	100	0	INCONG	u	474	2.1097
38	19	0	60	Ha	Hfirst	17	30	1	1	1	0	-100	CONG	i	536	1.86567
38	19	0	60	Ha	Hfirst	18	19	0	-1	1	0	-100	INCONG	u	524	1.9084
38	19	0	60	Ha	Hfirst	19	71	1	1	1	0	-100	CONG	i	704	1.42045
38	19	0	60	Ha	Hfirst	20	71	1	1	1	100	0	CONG	i	549	1.82149
38	19	0	60	Ha	Hfirst	21	4	0	1	1	100	0	CONG	u	503	1.98807
38	19	0	60	Ha	Hfirst	22	46	1	1	1	100	0	CONG	i	556	1.79856
38	19	0	60	Ha	Hfirst	23	20	1	1	1	0	-100	CONG	u	1431	0.698812
38	19	0	60	Ha	Hfirst	24	30	1	-1	1	0	-100	INCONG	i	1087	0.919963
38	19	0	60	Ha	Hfirst	25	46	1	-1	1	0	-100	INCONG	i	820	1.21951
38	19	0	60	Ha	Hfirst	26	1	0	1	1	0	-100	CONG	u	628	1.59236
38	19	0	60	Ha	Hfirst	27	1	0	1	1	100	0	CONG	i	573	1.7452
38	19	0	60	Ha	Hfirst	28	4	0	-1	1	0	-100	INCONG	u	798	1.25313
38	19	0	60	Ha	Hfirst	29	4	0	-1	1	100	0	INCONG	i	535	1.86916
38	19	0	60	Ha	Hfirst	30	2	0	1	1	100	0	CONG	u	483	2.07039
38	19	0	60	Ha	Hfirst	31	46	1	-1	1	0	-100	INCONG	u	745	1.34228
38	19	0	60	Ha	Hfirst	32	20	1	1	1	100	0	CONG	u	684	1.46199
38	19	0	60	Ha	Hfirst	33	2	0	1	1	100	0	CONG	i	586	1.70648
38	19	0	60	Ha	Hfirst	34	2	0	1	1	0	-100	CONG	i	955	1.04712
38	19	0	60	Ha	Hfirst	35	19	0	1	1	100	0	CONG	i	614	1.62866
38	19	0	60	Ha	Hfirst	36	20	1	1	1	100	0	CONG	i	918	1.08932
38	19	0	60	Ha	Hfirst	37	19	0	-1	1	0	-100	INCONG	i	1091	0.91659
38	19	0	60	Ha	Hfirst	38	20	1	-1	1	0	-100	INCONG	i	705	1.41844
38	19	0	60	Ha	Hfirst	39	71	1	-1	1	100	0	INCONG	i	590	1.69492
38	19	0	60	Ha	Hfirst	40	4	0	1	1	0	-100	CONG	u	911	1.09769
38	19	0	60	Ha	Hfirst	41	30	1	-1	1	100	0	INCONG	u	564	1.77305
38	19	0	60	Ha	Hfirst	42	4	0	1	1	0	-100	CONG	i	958	1.04384
38	19	0	60	Ha	Hfirst	43	1	0	-1	1	100	0	INCONG	u	544	1.83824
38	19	0	60	Ha	Hfirst	45	71	1	-1	1	0	-100	INCONG	u	695	1.43885
38	19	0	60	Ha	Hfirst	46	1	0	1	1	0	-100	CONG	i	756	1.32275
38	19	0	60	Ha	Hfirst	47	4	0	1	1	100	0	CONG	i	543	1.84162
38	19	0	60	Ha	Hfirst	48	46	1	-1	1	100	0	INCONG	u	490	2.04082
38	19	0	60	Ha	Hfirst	49	71	1	1	1	100	0	CONG	u	671	1.49031
38	19	0	60	Ha	Hfirst	50	19	0	-1	1	100	0	INCONG	u	421	2.3753
38	19	0	60	Ha	Hfirst	51	71	1	-1	1	0	-100	INCONG	i	845	1.18343
38	19	0	60	Ha	Hfirst	52	1	0	1	1	100	0	CONG	u	445	2.24719
38	19	0	60	Ha	Hfirst	53	71	1	1	1	0	-100	CONG	u	652	1.53374
38	19	0	60	An	Hfirst	54	2	0	-1	-1	0	100	CONG	i	854	1.17096
38	19	0	60	An	Hfirst	55	19	0	1	-1	0	100	INCONG	i	685	1.45985
38	19	0	60	An	Hfirst	56	71	1	1	-1	-100	0	INCONG	i	667	1.49925
38	19	0	60	An	Hfirst	57	30	1	-1	-1	-100	0	CONG	i	537	1.8622
38	19	0	60	An	Hfirst	58	20	1	-1	-1	-100	0	CONG	i	645	1.55039
38	19	0	60	An	Hfirst	59	1	0	1	-1	0	100	INCONG	u	651	1.5361
38	19	0	60	An	Hfirst	60	30	1	1	-1	0	100	INCONG	u	610	1.63934
38	19	0	60	An	Hfirst	61	71	1	1	-1	0	100	INCONG	i	547	1.82815
38	19	0	60	An	Hfirst	62	4	0	-1	-1	0	100	CONG	u	750	1.33333
38	19	0	60	An	Hfirst	63	46	1	1	-1	-100	0	INCONG	i	1074	0.931099
38	19	0	60	An	Hfirst	64	19	0	1	-1	0	100	INCONG	u	752	1.32979
38	19	0	60	An	Hfirst	1	4	0	-1	-1	0	100	CONG	i	706	1.41643
38	19	0	60	An	Hfirst	2	30	1	-1	-1	0	100	CONG	u	663	1.5083
38	19	0	60	An	Hfirst	3	71	1	-1	-1	-100	0	CONG	u	510	1.96078
38	19	0	60	An	Hfirst	4	1	0	1	-1	0	100	INCONG	i	499	2.00401
38	19	0	60	An	Hfirst	6	2	0	1	-1	0	100	INCONG	u	694	1.44092
38	19	0	60	An	Hfirst	7	20	1	1	-1	0	100	INCONG	i	675	1.48148
38	19	0	60	An	Hfirst	8	71	1	-1	-1	0	100	CONG	u	639	1.56495
38	19	0	60	An	Hfirst	13	1	0	-1	-1	0	100	CONG	u	705	1.41844
38	19	0	60	An	Hfirst	14	1	0	-1	-1	0	100	CONG	i	654	1.52905
38	19	0	60	An	Hfirst	15	1	0	1	-1	-100	0	INCONG	i	804	1.24378
38	19	0	60	An	Hfirst	16	19	0	1	-1	-100	0	INCONG	u	788	1.26904
38	19	0	60	An	Hfirst	17	1	0	-1	-1	-100	0	CONG	i	630	1.5873
38	19	0	60	An	Hfirst	18	2	0	-1	-1	-100	0	CONG	i	718	1.39276
38	19	0	60	An	Hfirst	20	71	1	-1	-1	0	100	CONG	i	762	1.31234
38	19	0	60	An	Hfirst	21	30	1	1	-1	-100	0	INCONG	u	821	1.21803
38	19	0	60	An	Hfirst	22	30	1	1	-1	0	100	INCONG	i	700	1.42857
38	19	0	60	An	Hfirst	23	19	0	-1	-1	0	100	CONG	i	769	1.30039
38	19	0	60	An	Hfirst	24	4	0	1	-1	-100	0	INCONG	u	627	1.5949
38	19	0	60	An	Hfirst	25	1	0	-1	-1	-100	0	CONG	u	483	2.07039
38	19	0	60	An	Hfirst	26	4	0	-1	-1	-100	0	CONG	u	961	1.04058
38	19	0	60	An	Hfirst	27	4	0	1	-1	0	100	INCONG	i	596	1.67785
38	19	0	60	An	Hfirst	28	71	1	-1	-1	-100	0	CONG	i	510	1.96078
38	19	0	60	An	Hfirst	29	46	1	-1	-1	0	100	CONG	i	682	1.46628
38	19	0	60	An	Hfirst	30	46	1	1	-1	0	100	INCONG	u	656	1.52439
38	19	0	60	An	Hfirst	31	71	1	1	-1	-100	0	INCONG	u	710	1.40845
38	19	0	60	An	Hfirst	32	4	0	-1	-1	-100	0	CONG	i	571	1.75131
38	19	0	60	An	Hfirst	35	2	0	-1	-1	0	100	CONG	u	746	1.34048
38	19	0	60	An	Hfirst	36	46	1	-1	-1	-100	0	CONG	i	645	1.55039
38	19	0	60	An	Hfirst	37	19	0	1	-1	-100	0	INCONG	i	580	1.72414
38	19	0	60	An	Hfirst	38	2	0	1	-1	-100	0	INCONG	u	1182	0.846024
38	19	0	60	An	Hfirst	39	19	0	-1	-1	-100	0	CONG	u	945	1.0582
38	19	0	60	An	Hfirst	40	20	1	1	-1	0	100	INCONG	u	628	1.59236
38	19	0	60	An	Hfirst	41	4	0	1	-1	-100	0	INCONG	i	572	1.74825
38	19	0	60	An	Hfirst	42	4	0	1	-1	0	100	INCONG	u	678	1.47493
38	19	0	60	An	Hfirst	43	46	1	1	-1	-100	0	INCONG	u	627	1.5949
38	19	0	60	An	Hfirst	45	20	1	1	-1	-100	0	INCONG	u	920	1.08696
38	19	0	60	An	Hfirst	46	2	0	1	-1	0	100	INCONG	i	629	1.58983
38	19	0	60	An	Hfirst	47	71	1	1	-1	0	100	INCONG	u	677	1.4771
38	19	0	60	An	Hfirst	48	19	0	-1	-1	0	100	CONG	u	651	1.5361
38	19	0	60	An	Hfirst	49	2	0	-1	-1	-100	0	CONG	u	770	1.2987
38	19	0	60	An	Hfirst	50	46	1	-1	-1	0	100	CONG	u	635	1.5748
38	19	0	60	An	Hfirst	51	46	1	-1	-1	-100	0	CONG	u	531	1.88324
38	19	0	60	An	Hfirst	52	46	1	1	-1	0	100	INCONG	i	519	1.92678
38	19	0	60	An	Hfirst	53	30	1	-1	-1	-100	0	CONG	u	531	1.88324
40	19	0	-65	Ha	AFirst	54	71	1	1	1	100	0	CONG	i	883	1.1325
40	19	0	-65	Ha	AFirst	55	1	0	-1	1	0	-100	INCONG	i	1185	0.843882
40	19	0	-65	Ha	AFirst	56	1	0	1	1	0	-100	CONG	u	1483	0.674309
40	19	0	-65	Ha	AFirst	57	2	0	-1	1	100	0	INCONG	i	1225	0.816327
40	19	0	-65	Ha	AFirst	58	4	0	-1	1	100	0	INCONG	i	1433	0.697837
40	19	0	-65	Ha	AFirst	59	19	0	-1	1	100	0	INCONG	u	985	1.01523
40	19	0	-65	Ha	AFirst	60	19	0	1	1	100	0	CONG	i	1354	0.738552
40	19	0	-65	Ha	AFirst	63	71	1	-1	1	100	0	INCONG	u	868	1.15207
40	19	0	-65	Ha	AFirst	64	19	0	-1	1	0	-100	INCONG	u	818	1.22249
40	19	0	-65	Ha	AFirst	2	20	1	-1	1	0	-100	INCONG	u	1569	0.637349
40	19	0	-65	Ha	AFirst	3	71	1	1	1	100	0	CONG	u	1284	0.778816
40	19	0	-65	Ha	AFirst	5	46	1	-1	1	0	-100	INCONG	u	958	1.04384
40	19	0	-65	Ha	AFirst	6	30	1	-1	1	100	0	INCONG	u	1273	0.785546
40	19	0	-65	Ha	AFirst	7	1	0	1	1	100	0	CONG	i	1695	0.589971
40	19	0	-65	Ha	AFirst	8	2	0	-1	1	0	-100	INCONG	i	1925	0.519481
40	19	0	-65	Ha	AFirst	9	2	0	-1	1	100	0	INCONG	u	585	1.7094
40	19	0	-65	Ha	AFirst	11	46	1	1	1	0	-100	CONG	u	961	1.04058
40	19	0	-65	Ha	AFirst	12	30	1	1	1	0	-100	CONG	i	835	1.1976
40	19	0	-65	Ha	AFirst	13	46	1	-1	1	100	0	INCONG	u	1075	0.930233
40	19	0	-65	Ha	AFirst	14	20	1	1	1	100	0	CONG	u	1281	0.78064
40	19	0	-65	Ha	AFirst	16	20	1	1	1	0	-100	CONG	i	794	1.25945
40	19	0	-65	Ha	AFirst	17	30	1	1	1	0	-100	CONG	u	915	1.0929
40	19	0	-65	Ha	AFirst	18	1	0	1	1	100	0	CONG	u	1456	0.686813
40	19	0	-65	Ha	AFirst	19	19	0	-1	1	100	0	INCONG	i	1534	0.65189
40	19	0	-65	Ha	AFirst	21	30	1	-1	1	0	-100	INCONG	i	973	1.02775
40	19	0	-65	Ha	AFirst	22	46	1	1	1	0	-100	CONG	i	799	1.25156
40	19	0	-65	Ha	AFirst	24	46	1	1	1	100	0	CONG	i	897	1.11483
40	19	0	-65	Ha	AFirst	25	20	1	-1	1	0	-100	INCONG	i	718	1.39276
40	19	0	-65	Ha	AFirst	26	19	0	1	1	0	-100	CONG	i	1090	0.917431
40	19	0	-65	Ha	AFirst	28	20	1	-1	1	100	0	INCONG	u	1171	0.853971
40	19	0	-65	Ha	AFirst	29	4	0	-1	1	100	0	INCONG	u	686	1.45773
40	19	0	-65	Ha	AFirst	30	4	0	1	1	100	0	CONG	u	1099	0.909918
40	19	0	-65	Ha	AFirst	31	20	1	1	1	0	-100	CONG	u	1144	0.874126
40	19	0	-65	Ha	AFirst	32	71	1	-1	1	0	-100	INCONG	i	1867	0.535619
40	19	0	-65	Ha	AFirst	33	4	0	-1	1	0	-100	INCONG	u	1922	0.520291
40	19	0	-65	Ha	AFirst	34	19	0	1	1	0	-100	CONG	u	1694	0.590319
40	19	0	-65	Ha	AFirst	35	1	0	-1	1	100	0	INCONG	u	803	1.24533
40	19	0	-65	Ha	AFirst	36	1	0	-1	1	0	-100	INCONG	u	1356	0.737463
40	19	0	-65	Ha	AFirst	37	71	1	1	1	0	-100	CONG	i	1567	0.638162
40	19	0	-65	Ha	AFirst	38	30	1	1	1	100	0	CONG	u	1113	0.898473
40	19	0	-65	Ha	AFirst	39	71	1	-1	1	0	-100	INCONG	u	934	1.07066
40	19	0	-65	Ha	AFirst	40	71	1	1	1	0	-100	CONG	u	1802	0.554939
40	19	0	-65	Ha	AFirst	41	30	1	1	1	100	0	CONG	i	1299	0.769823
40	19	0	-65	Ha	AFirst	42	2	0	1	1	0	-100	CONG	i	960	1.04167
40	19	0	-65	Ha	AFirst	43	20	1	-1	1	100	0	INCONG	i	1026	0.974659
40	19	0	-65	Ha	AFirst	44	46	1	-1	1	100	0	INCONG	i	816	1.22549
40	19	0	-65	Ha	AFirst	45	4	0	1	1	100	0	CONG	i	785	1.27389
40	19	0	-65	Ha	AFirst	46	46	1	-1	1	0	-100	INCONG	i	1627	0.614628
40	19	0	-65	Ha	AFirst	47	2	0	1	1	0	-100	CONG	u	779	1.2837
40	19	0	-65	Ha	AFirst	48	4	0	1	1	0	-100	CONG	i	997	1.00301
40	19	0	-65	Ha	AFirst	49	2	0	1	1	100	0	CONG	i	1159	0.862813
40	19	0	-65	Ha	AFirst	50	20	1	1	1	100	0	CONG	i	1090	0.917431
40	19	0	-65	An	AFirst	52	20	1	1	-1	-100	0	INCONG	u	1493	0.669792
40	19	0	-65	An	AFirst	53	4	0	1	-1	0	100	INCONG	u	1306	0.765697
40	19	0	-65	An	AFirst	54	20	1	1	-1	-100	0	INCONG	i	1918	0.521376
40	19	0	-65	An	AFirst	55	1	0	-1	-1	0	100	CONG	u	994	1.00604
40	19	0	-65	An	AFirst	56	71	1	-1	-1	0	100	CONG	i	1308	0.764526
40	19	0	-65	An	AFirst	57	71	1	-1	-1	-100	0	CONG	u	1113	0.898473
40	19	0	-65	An	AFirst	58	30	1	-1	-1	0	100	CONG	u	1093	0.914913
40	19	0	-65	An	AFirst	59	4	0	-1	-1	0	100	CONG	i	1050	0.952381
40	19	0	-65	An	AFirst	60	2	0	-1	-1	-100	0	CONG	i	1215	0.823045
40	19	0	-65	An	AFirst	61	46	1	1	-1	0	100	INCONG	i	1248	0.801282
40	19	0	-65	An	AFirst	62	19	0	-1	-1	0	100	CONG	i	1199	0.834028
40	19	0	-65	An	AFirst	63	4	0	-1	-1	-100	0	CONG	i	1401	0.713776
40	19	0	-65	An	AFirst	64	1	0	-1	-1	0	100	CONG	i	1193	0.838223
40	19	0	-65	An	AFirst	1	46	1	1	-1	-100	0	INCONG	u	971	1.02987
40	19	0	-65	An	AFirst	2	2	0	1	-1	0	100	INCONG	u	813	1.23001
40	19	0	-65	An	AFirst	3	20	1	1	-1	0	100	INCONG	u	757	1.321
40	19	0	-65	An	AFirst	4	19	0	1	-1	0	100	INCONG	i	856	1.16822
40	19	0	-65	An	AFirst	5	19	0	-1	-1	-100	0	CONG	i	958	1.04384
40	19	0	-65	An	AFirst	6	4	0	-1	-1	-100	0	CONG	u	1497	0.668003
40	19	0	-65	An	AFirst	7	4	0	1	-1	0	100	INCONG	i	711	1.40647
40	19	0	-65	An	AFirst	8	30	1	-1	-1	0	100	CONG	i	1220	0.819672
40	19	0	-65	An	AFirst	9	20	1	-1	-1	-100	0	CONG	u	891	1.12233
40	19	0	-65	An	AFirst	10	2	0	-1	-1	0	100	CONG	u	584	1.71233
40	19	0	-65	An	AFirst	11	20	1	-1	-1	0	100	CONG	u	866	1.15473
40	19	0	-65	An	AFirst	13	46	1	1	-1	0	100	INCONG	u	652	1.53374
40	19	0	-65	An	AFirst	14	19	0	1	-1	-100	0	INCONG	u	1499	0.667111
40	19	0	-65	An	AFirst	15	1	0	-1	-1	-100	0	CONG	u	688	1.45349
40	19	0	-65	An	AFirst	16	4	0	-1	-1	0	100	CONG	u	789	1.26743
40	19	0	-65	An	AFirst	17	30	1	-1	-1	-100	0	CONG	i	982	1.01833
40	19	0	-65	An	AFirst	18	71	1	1	-1	0	100	INCONG	i	976	1.02459
40	19	0	-65	An	AFirst	19	19	0	-1	-1	-100	0	CONG	u	1002	0.998004
40	19	0	-65	An	AFirst	20	20	1	1	-1	0	100	INCONG	i	1459	0.685401
40	19	0	-65	An	AFirst	21	2	0	1	-1	-100	0	INCONG	u	1026	0.974659
40	19	0	-65	An	AFirst	22	30	1	1	-1	-100	0	INCONG	i	1122	0.891266
40	19	0	-65	An	AFirst	23	20	1	-1	-1	0	100	CONG	i	1301	0.76864
40	19	0	-65	An	AFirst	24	19	0	1	-1	0	100	INCONG	u	771	1.29702
40	19	0	-65	An	AFirst	25	2	0	-1	-1	-100	0	CONG	u	1165	0.858369
40	19	0	-65	An	AFirst	26	46	1	-1	-1	-100	0	CONG	u	960	1.04167
40	19	0	-65	An	AFirst	27	46	1	-1	-1	-100	0	CONG	i	707	1.41443
40	19	0	-65	An	AFirst	28	4	0	1	-1	-100	0	INCONG	i	1119	0.893655
40	19	0	-65	An	AFirst	29	1	0	1	-1	0	100	INCONG	u	779	1.2837
40	19	0	-65	An	AFirst	30	1	0	-1	-1	-100	0	CONG	i	1109	0.901713
40	19	0	-65	An	AFirst	32	2	0	1	-1	-100	0	INCONG	i	841	1.18906
40	19	0	-65	An	AFirst	33	46	1	-1	-1	0	100	CONG	u	1000	1
40	19	0	-65	An	AFirst	34	71	1	1	-1	-100	0	INCONG	u	1010	0.990099
[truncated: 3,039 more rows]

## Sheet: Experiment 2
Participant Number	Participant Age	Participant Gender	Participant Handedness	Type of Task	Ordering of the experimental session	Trial	ID numbers from the Radboud Faces Database of the Character	Model Gender	Target Position/Response Side	Target Polarity	Target Emotional Intensity relative to the neutral	Distractor Emotional Intensity relative to the neutral	Spatial Congruency	Face Orientation	Response Time	Response Speed
1	19	0	76	Ha	AFirst	1	71	1	-1	1	50	-50	INCONG	u	1333	0.750188
1	19	0	76	Ha	AFirst	2	20	1	1	1	100	-100	CONG	i	1135	0.881057
1	19	0	76	Ha	AFirst	3	20	1	1	1	100	-100	CONG	u	905	1.10497
1	19	0	76	Ha	AFirst	4	2	0	-1	1	50	-50	INCONG	u	845	1.18343
1	19	0	76	Ha	AFirst	5	71	1	1	1	50	-50	CONG	i	1115	0.896861
1	19	0	76	Ha	AFirst	6	19	0	-1	1	100	-100	INCONG	u	742	1.34771
1	19	0	76	Ha	AFirst	7	19	0	-1	1	50	-50	INCONG	u	696	1.43678
1	19	0	76	Ha	AFirst	8	2	0	-1	1	100	-100	INCONG	i	716	1.39665
1	19	0	76	Ha	AFirst	9	20	1	-1	1	100	-100	INCONG	i	646	1.54799
1	19	0	76	Ha	AFirst	10	71	1	-1	1	100	-100	INCONG	u	572	1.74825
1	19	0	76	Ha	AFirst	11	30	1	1	1	100	-100	CONG	i	1005	0.995025
1	19	0	76	Ha	AFirst	12	1	0	1	1	100	-100	CONG	u	1084	0.922509
1	19	0	76	Ha	AFirst	13	4	0	-1	1	50	-50	INCONG	i	873	1.14548
1	19	0	76	Ha	AFirst	14	2	0	1	1	50	-50	CONG	i	822	1.21655
1	19	0	76	Ha	AFirst	15	2	0	1	1	100	-100	CONG	u	837	1.19474
1	19	0	76	Ha	AFirst	16	2	0	1	1	50	-50	CONG	u	691	1.44718
1	19	0	76	Ha	AFirst	17	4	0	1	1	100	-100	CONG	u	743	1.3459
1	19	0	76	Ha	AFirst	18	19	0	1	1	50	-50	CONG	u	641	1.56006
1	19	0	76	Ha	AFirst	19	30	1	-1	1	50	-50	INCONG	u	840	1.19048
1	19	0	76	Ha	AFirst	20	46	1	1	1	50	-50	CONG	i	877	1.14025
1	19	0	76	Ha	AFirst	21	30	1	-1	1	100	-100	INCONG	i	603	1.65837
1	19	0	76	Ha	AFirst	22	71	1	-1	1	50	-50	INCONG	i	586	1.70648
1	19	0	76	Ha	AFirst	23	20	1	-1	1	50	-50	INCONG	u	1011	0.98912
1	19	0	76	Ha	AFirst	24	2	0	-1	1	50	-50	INCONG	i	779	1.2837
1	19	0	76	Ha	AFirst	25	30	1	1	1	100	-100	CONG	u	852	1.17371
1	19	0	76	Ha	AFirst	26	2	0	-1	1	100	-100	INCONG	u	546	1.8315
1	19	0	76	Ha	AFirst	27	46	1	-1	1	100	-100	INCONG	i	716	1.39665
1	19	0	76	Ha	AFirst	28	46	1	1	1	100	-100	CONG	u	768	1.30208
1	19	0	76	Ha	AFirst	29	1	0	1	1	50	-50	CONG	u	922	1.0846
1	19	0	76	Ha	AFirst	30	1	0	-1	1	50	-50	INCONG	i	925	1.08108
1	19	0	76	Ha	AFirst	31	20	1	-1	1	50	-50	INCONG	i	864	1.15741
1	19	0	76	Ha	AFirst	32	1	0	-1	1	50	-50	INCONG	u	725	1.37931
1	19	0	76	Ha	AFirst	33	71	1	-1	1	100	-100	INCONG	i	584	1.71233
1	19	0	76	Ha	AFirst	34	46	1	-1	1	50	-50	INCONG	i	609	1.64204
1	19	0	76	Ha	AFirst	35	4	0	-1	1	100	-100	INCONG	u	616	1.62338
1	19	0	76	Ha	AFirst	36	30	1	-1	1	50	-50	INCONG	i	688	1.45349
1	19	0	76	Ha	AFirst	37	20	1	1	1	50	-50	CONG	i	1605	0.623053
1	19	0	76	Ha	AFirst	38	71	1	1	1	100	-100	CONG	u	901	1.10988
1	19	0	76	Ha	AFirst	39	1	0	1	1	50	-50	CONG	i	1290	0.775194
1	19	0	76	Ha	AFirst	40	30	1	1	1	50	-50	CONG	u	727	1.37552
1	19	0	76	Ha	AFirst	41	46	1	-1	1	100	-100	INCONG	u	770	1.2987
1	19	0	76	Ha	AFirst	42	20	1	-1	1	100	-100	INCONG	u	603	1.65837
1	19	0	76	Ha	AFirst	43	46	1	-1	1	50	-50	INCONG	u	547	1.82815
1	19	0	76	Ha	AFirst	44	4	0	1	1	100	-100	CONG	i	581	1.72117
1	19	0	76	Ha	AFirst	45	19	0	1	1	100	-100	CONG	u	566	1.76678
1	19	0	76	Ha	AFirst	46	30	1	-1	1	100	-100	INCONG	u	599	1.66945
1	19	0	76	Ha	AFirst	47	19	0	-1	1	100	-100	INCONG	i	767	1.30378
1	19	0	76	Ha	AFirst	48	4	0	1	1	50	-50	CONG	u	729	1.37174
1	19	0	76	Ha	AFirst	49	30	1	1	1	50	-50	CONG	i	892	1.12108
1	19	0	76	Ha	AFirst	50	71	1	1	1	50	-50	CONG	u	528	1.89394
1	19	0	76	Ha	AFirst	51	4	0	-1	1	100	-100	INCONG	i	531	1.88324
1	19	0	76	Ha	AFirst	52	20	1	1	1	50	-50	CONG	u	942	1.06157
1	19	0	76	Ha	AFirst	53	46	1	1	1	100	-100	CONG	i	679	1.47275
1	19	0	76	Ha	AFirst	54	19	0	1	1	50	-50	CONG	i	555	1.8018
1	19	0	76	Ha	AFirst	55	71	1	1	1	100	-100	CONG	i	533	1.87617
1	19	0	76	Ha	AFirst	56	1	0	-1	1	100	-100	INCONG	i	584	1.71233
1	19	0	76	Ha	AFirst	57	19	0	-1	1	50	-50	INCONG	i	569	1.75747
1	19	0	76	Ha	AFirst	58	2	0	1	1	100	-100	CONG	i	594	1.6835
1	19	0	76	Ha	AFirst	59	46	1	1	1	50	-50	CONG	u	754	1.32626
1	19	0	76	Ha	AFirst	60	1	0	1	1	100	-100	CONG	i	653	1.53139
1	19	0	76	Ha	AFirst	61	4	0	-1	1	50	-50	INCONG	u	586	1.70648
1	19	0	76	Ha	AFirst	62	1	0	-1	1	100	-100	INCONG	u	610	1.63934
1	19	0	76	Ha	AFirst	63	19	0	1	1	100	-100	CONG	i	697	1.43472
1	19	0	76	Ha	AFirst	64	4	0	1	1	50	-50	CONG	i	630	1.5873
1	19	0	76	An	AFirst	1	71	1	-1	-1	-100	100	CONG	i	1676	0.596659
1	19	0	76	An	AFirst	2	4	0	-1	-1	-100	100	CONG	u	1183	0.845309
1	19	0	76	An	AFirst	6	19	0	1	-1	-50	50	INCONG	i	1477	0.677048
1	19	0	76	An	AFirst	7	1	0	-1	-1	-50	50	CONG	i	1703	0.587199
1	19	0	76	An	AFirst	8	30	1	1	-1	-100	100	INCONG	i	1200	0.833333
1	19	0	76	An	AFirst	9	46	1	1	-1	-50	50	INCONG	i	1485	0.673401
1	19	0	76	An	AFirst	10	4	0	1	-1	-50	50	INCONG	u	1510	0.662252
1	19	0	76	An	AFirst	13	4	0	-1	-1	-50	50	CONG	i	1542	0.648508
1	19	0	76	An	AFirst	14	2	0	-1	-1	-50	50	CONG	i	1182	0.846024
1	19	0	76	An	AFirst	16	4	0	1	-1	-50	50	INCONG	i	1071	0.933707
1	19	0	76	An	AFirst	18	71	1	-1	-1	-100	100	CONG	u	1159	0.862813
1	19	0	76	An	AFirst	19	20	1	1	-1	-100	100	INCONG	i	1350	0.740741
1	19	0	76	An	AFirst	20	71	1	1	-1	-100	100	INCONG	u	1589	0.629327
1	19	0	76	An	AFirst	21	2	0	1	-1	-100	100	INCONG	i	1419	0.704722
1	19	0	76	An	AFirst	22	30	1	1	-1	-50	50	INCONG	i	1278	0.782473
1	19	0	76	An	AFirst	23	71	1	1	-1	-50	50	INCONG	u	1696	0.589623
1	19	0	76	An	AFirst	25	46	1	1	-1	-100	100	INCONG	i	1225	0.816327
1	19	0	76	An	AFirst	26	71	1	1	-1	-100	100	INCONG	i	860	1.16279
1	19	0	76	An	AFirst	27	2	0	1	-1	-100	100	INCONG	u	967	1.03413
1	19	0	76	An	AFirst	28	19	0	-1	-1	-100	100	CONG	u	1197	0.835422
1	19	0	76	An	AFirst	29	46	1	1	-1	-100	100	INCONG	u	978	1.02249
1	19	0	76	An	AFirst	30	1	0	-1	-1	-50	50	CONG	u	1560	0.641026
1	19	0	76	An	AFirst	31	19	0	1	-1	-100	100	INCONG	u	1543	0.648088
1	19	0	76	An	AFirst	32	46	1	1	-1	-50	50	INCONG	u	1382	0.723589
1	19	0	76	An	AFirst	33	30	1	-1	-1	-50	50	CONG	u	1211	0.825764
1	19	0	76	An	AFirst	34	1	0	1	-1	-100	100	INCONG	u	1160	0.862069
1	19	0	76	An	AFirst	35	71	1	-1	-1	-50	50	CONG	u	1191	0.839631
1	19	0	76	An	AFirst	36	19	0	1	-1	-50	50	INCONG	u	1596	0.626566
1	19	0	76	An	AFirst	39	46	1	-1	-1	-100	100	CONG	u	1000	1
1	19	0	76	An	AFirst	40	4	0	-1	-1	-50	50	CONG	u	1382	0.723589
1	19	0	76	An	AFirst	41	20	1	1	-1	-100	100	INCONG	u	1181	0.84674
1	19	0	76	An	AFirst	42	1	0	-1	-1	-100	100	CONG	u	1107	0.903342
1	19	0	76	An	AFirst	43	46	1	-1	-1	-100	100	CONG	i	948	1.05485
1	19	0	76	An	AFirst	44	30	1	1	-1	-100	100	INCONG	u	836	1.19617
1	19	0	76	An	AFirst	45	2	0	-1	-1	-100	100	CONG	i	1287	0.777001
1	19	0	76	An	AFirst	47	30	1	-1	-1	-100	100	CONG	i	931	1.07411
1	19	0	76	An	AFirst	48	71	1	-1	-1	-50	50	CONG	i	1315	0.760456
1	19	0	76	An	AFirst	49	20	1	1	-1	-50	50	INCONG	u	1324	0.755287
1	19	0	76	An	AFirst	51	4	0	1	-1	-100	100	INCONG	u	1422	0.703235
1	19	0	76	An	AFirst	52	4	0	1	-1	-100	100	INCONG	i	1362	0.734214
1	19	0	76	An	AFirst	53	19	0	1	-1	-100	100	INCONG	i	1217	0.821693
1	19	0	76	An	AFirst	54	4	0	-1	-1	-100	100	CONG	i	1148	0.87108
1	19	0	76	An	AFirst	55	19	0	-1	-1	-100	100	CONG	i	900	1.11111
1	19	0	76	An	AFirst	56	20	1	-1	-1	-100	100	CONG	u	741	1.34953
1	19	0	76	An	AFirst	57	1	0	-1	-1	-100	100	CONG	i	940	1.06383
1	19	0	76	An	AFirst	58	30	1	-1	-1	-100	100	CONG	u	844	1.18483
1	19	0	76	An	AFirst	59	1	0	1	-1	-100	100	INCONG	i	944	1.05932
1	19	0	76	An	AFirst	60	1	0	1	-1	-50	50	INCONG	i	1168	0.856164
1	19	0	76	An	AFirst	61	2	0	-1	-1	-100	100	CONG	u	1100	0.909091
1	19	0	76	An	AFirst	62	19	0	-1	-1	-50	50	CONG	i	1286	0.777605
1	19	0	76	An	AFirst	63	46	1	-1	-1	-50	50	CONG	u	937	1.06724
1	19	0	76	An	AFirst	64	30	1	1	-1	-50	50	INCONG	u	1544	0.647668
3	36	0	100	Ha	Hfirst	1	71	1	1	1	50	-50	CONG	i	1166	0.857633
3	36	0	100	Ha	Hfirst	2	2	0	1	1	50	-50	CONG	u	885	1.12994
3	36	0	100	Ha	Hfirst	3	20	1	1	1	100	-100	CONG	u	911	1.09769
3	36	0	100	Ha	Hfirst	4	30	1	1	1	50	-50	CONG	u	1041	0.960615
3	36	0	100	Ha	Hfirst	5	30	1	-1	1	50	-50	INCONG	i	915	1.0929
3	36	0	100	Ha	Hfirst	6	4	0	-1	1	50	-50	INCONG	i	885	1.12994
3	36	0	100	Ha	Hfirst	7	1	0	1	1	100	-100	CONG	i	872	1.14679
3	36	0	100	Ha	Hfirst	8	2	0	-1	1	100	-100	INCONG	u	554	1.80505
3	36	0	100	Ha	Hfirst	9	30	1	1	1	100	-100	CONG	u	625	1.6
3	36	0	100	Ha	Hfirst	10	4	0	-1	1	100	-100	INCONG	u	470	2.12766
3	36	0	100	Ha	Hfirst	11	20	1	1	1	100	-100	CONG	i	881	1.13507
3	36	0	100	Ha	Hfirst	12	19	0	1	1	100	-100	CONG	i	747	1.33869
3	36	0	100	Ha	Hfirst	13	19	0	-1	1	50	-50	INCONG	u	556	1.79856
3	36	0	100	Ha	Hfirst	14	30	1	1	1	100	-100	CONG	i	457	2.18818
3	36	0	100	Ha	Hfirst	15	71	1	1	1	100	-100	CONG	u	461	2.1692
3	36	0	100	Ha	Hfirst	16	30	1	-1	1	50	-50	INCONG	u	593	1.68634
3	36	0	100	Ha	Hfirst	17	1	0	-1	1	100	-100	INCONG	i	534	1.87266
3	36	0	100	Ha	Hfirst	18	2	0	-1	1	50	-50	INCONG	i	854	1.17096
3	36	0	100	Ha	Hfirst	19	46	1	-1	1	100	-100	INCONG	u	529	1.89036
3	36	0	100	Ha	Hfirst	20	46	1	-1	1	50	-50	INCONG	u	443	2.25734
3	36	0	100	Ha	Hfirst	21	1	0	-1	1	100	-100	INCONG	u	488	2.04918
3	36	0	100	Ha	Hfirst	22	2	0	-1	1	100	-100	INCONG	i	450	2.22222
3	36	0	100	Ha	Hfirst	23	20	1	-1	1	100	-100	INCONG	u	581	1.72117
3	36	0	100	Ha	Hfirst	24	20	1	-1	1	50	-50	INCONG	i	765	1.30719
3	36	0	100	Ha	Hfirst	25	4	0	1	1	50	-50	CONG	u	500	2
3	36	0	100	Ha	Hfirst	26	4	0	1	1	100	-100	CONG	u	574	1.74216
3	36	0	100	Ha	Hfirst	27	2	0	1	1	100	-100	CONG	u	476	2.10084
3	36	0	100	Ha	Hfirst	28	71	1	1	1	50	-50	CONG	u	518	1.9305
3	36	0	100	Ha	Hfirst	29	20	1	1	1	50	-50	CONG	i	943	1.06045
3	36	0	100	Ha	Hfirst	30	2	0	1	1	100	-100	CONG	i	519	1.92678
3	36	0	100	Ha	Hfirst	32	1	0	1	1	100	-100	CONG	u	664	1.50602
3	36	0	100	Ha	Hfirst	33	19	0	-1	1	100	-100	INCONG	u	539	1.85529
3	36	0	100	Ha	Hfirst	34	71	1	1	1	100	-100	CONG	i	562	1.77936
3	36	0	100	Ha	Hfirst	35	30	1	-1	1	100	-100	INCONG	u	473	2.11416
3	36	0	100	Ha	Hfirst	36	46	1	-1	1	100	-100	INCONG	i	460	2.17391
3	36	0	100	Ha	Hfirst	37	46	1	-1	1	50	-50	INCONG	i	568	1.76056
3	36	0	100	Ha	Hfirst	38	46	1	1	1	100	-100	CONG	u	479	2.08768
3	36	0	100	Ha	Hfirst	39	4	0	-1	1	50	-50	INCONG	u	465	2.15054
3	36	0	100	Ha	Hfirst	40	46	1	1	1	50	-50	CONG	i	804	1.24378
3	36	0	100	Ha	Hfirst	41	30	1	1	1	50	-50	CONG	i	489	2.04499
3	36	0	100	Ha	Hfirst	42	71	1	-1	1	100	-100	INCONG	i	483	2.07039
3	36	0	100	Ha	Hfirst	43	4	0	1	1	100	-100	CONG	i	517	1.93424
3	36	0	100	Ha	Hfirst	44	71	1	-1	1	50	-50	INCONG	u	541	1.84843
3	36	0	100	Ha	Hfirst	45	46	1	1	1	100	-100	CONG	i	486	2.05761
3	36	0	100	Ha	Hfirst	46	30	1	-1	1	100	-100	INCONG	i	522	1.91571
3	36	0	100	Ha	Hfirst	47	46	1	1	1	50	-50	CONG	u	642	1.55763
3	36	0	100	Ha	Hfirst	48	19	0	1	1	50	-50	CONG	u	639	1.56495
3	36	0	100	Ha	Hfirst	49	71	1	-1	1	100	-100	INCONG	u	441	2.26757
3	36	0	100	Ha	Hfirst	50	19	0	-1	1	50	-50	INCONG	i	1133	0.882613
3	36	0	100	Ha	Hfirst	51	1	0	-1	1	50	-50	INCONG	u	813	1.23001
3	36	0	100	Ha	Hfirst	52	20	1	1	1	50	-50	CONG	u	714	1.40056
3	36	0	100	Ha	Hfirst	53	19	0	1	1	100	-100	CONG	u	659	1.51745
3	36	0	100	Ha	Hfirst	54	2	0	-1	1	50	-50	INCONG	u	487	2.05339
3	36	0	100	Ha	Hfirst	55	1	0	1	1	50	-50	CONG	u	473	2.11416
3	36	0	100	Ha	Hfirst	56	19	0	-1	1	100	-100	INCONG	i	620	1.6129
3	36	0	100	Ha	Hfirst	57	4	0	1	1	50	-50	CONG	i	601	1.66389
3	36	0	100	Ha	Hfirst	58	71	1	-1	1	50	-50	INCONG	i	684	1.46199
3	36	0	100	Ha	Hfirst	59	1	0	-1	1	50	-50	INCONG	i	662	1.51057
3	36	0	100	Ha	Hfirst	60	19	0	1	1	50	-50	CONG	i	848	1.17925
3	36	0	100	Ha	Hfirst	61	1	0	1	1	50	-50	CONG	i	734	1.3624
3	36	0	100	Ha	Hfirst	62	20	1	-1	1	100	-100	INCONG	i	640	1.5625
3	36	0	100	Ha	Hfirst	63	4	0	-1	1	100	-100	INCONG	i	455	2.1978
3	36	0	100	Ha	Hfirst	64	2	0	1	1	50	-50	CONG	i	637	1.56986
3	36	0	100	An	Hfirst	1	71	1	1	-1	-100	100	INCONG	u	663	1.5083
3	36	0	100	An	Hfirst	2	1	0	1	-1	-50	50	INCONG	u	797	1.25471
3	36	0	100	An	Hfirst	3	20	1	1	-1	-100	100	INCONG	i	789	1.26743
3	36	0	100	An	Hfirst	4	1	0	1	-1	-50	50	INCONG	i	717	1.3947
3	36	0	100	An	Hfirst	5	2	0	-1	-1	-50	50	CONG	u	624	1.60256
3	36	0	100	An	Hfirst	6	46	1	1	-1	-50	50	INCONG	i	791	1.26422
3	36	0	100	An	Hfirst	7	46	1	1	-1	-100	100	INCONG	i	640	1.5625
3	36	0	100	An	Hfirst	8	46	1	1	-1	-50	50	INCONG	u	559	1.78891
3	36	0	100	An	Hfirst	9	19	0	1	-1	-50	50	INCONG	i	528	1.89394
3	36	0	100	An	Hfirst	10	19	0	-1	-1	-100	100	CONG	u	491	2.03666
3	36	0	100	An	Hfirst	11	20	1	-1	-1	-100	100	CONG	u	487	2.05339
3	36	0	100	An	Hfirst	12	46	1	1	-1	-100	100	INCONG	u	523	1.91205
3	36	0	100	An	Hfirst	13	46	1	-1	-1	-50	50	CONG	u	518	1.9305
3	36	0	100	An	Hfirst	14	2	0	1	-1	-100	100	INCONG	u	442	2.26244
3	36	0	100	An	Hfirst	15	2	0	-1	-1	-50	50	CONG	i	624	1.60256
3	36	0	100	An	Hfirst	16	4	0	1	-1	-50	50	INCONG	i	695	1.43885
3	36	0	100	An	Hfirst	17	71	1	-1	-1	-50	50	CONG	u	459	2.17865
3	36	0	100	An	Hfirst	18	71	1	1	-1	-50	50	INCONG	i	680	1.47059
3	36	0	100	An	Hfirst	19	71	1	-1	-1	-100	100	CONG	i	501	1.99601
3	36	0	100	An	Hfirst	20	4	0	-1	-1	-50	50	CONG	u	481	2.079
3	36	0	100	An	Hfirst	21	30	1	1	-1	-50	50	INCONG	u	494	2.02429
3	36	0	100	An	Hfirst	22	4	0	1	-1	-50	50	INCONG	u	538	1.85874
3	36	0	100	An	Hfirst	23	2	0	-1	-1	-100	100	CONG	i	502	1.99203
3	36	0	100	An	Hfirst	24	19	0	1	-1	-100	100	INCONG	i	474	2.1097
3	36	0	100	An	Hfirst	25	20	1	-1	-1	-50	50	CONG	u	638	1.5674
3	36	0	100	An	Hfirst	26	1	0	-1	-1	-50	50	CONG	u	501	1.99601
3	36	0	100	An	Hfirst	27	19	0	-1	-1	-50	50	CONG	i	865	1.15607
3	36	0	100	An	Hfirst	28	2	0	1	-1	-50	50	INCONG	u	574	1.74216
3	36	0	100	An	Hfirst	29	19	0	1	-1	-50	50	INCONG	u	623	1.60514
3	36	0	100	An	Hfirst	30	19	0	-1	-1	-100	100	CONG	i	478	2.09205
3	36	0	100	An	Hfirst	31	20	1	-1	-1	-50	50	CONG	i	730	1.36986
3	36	0	100	An	Hfirst	32	71	1	1	-1	-50	50	INCONG	u	533	1.87617
3	36	0	100	An	Hfirst	33	4	0	-1	-1	-100	100	CONG	i	504	1.98413
3	36	0	100	An	Hfirst	34	1	0	-1	-1	-100	100	CONG	i	620	1.6129
3	36	0	100	An	Hfirst	35	30	1	1	-1	-50	50	INCONG	i	987	1.01317
3	36	0	100	An	Hfirst	36	30	1	-1	-1	-50	50	CONG	u	730	1.36986
3	36	0	100	An	Hfirst	37	46	1	-1	-1	-100	100	CONG	u	564	1.77305
3	36	0	100	An	Hfirst	38	4	0	1	-1	-100	100	INCONG	u	550	1.81818
3	36	0	100	An	Hfirst	39	20	1	-1	-1	-100	100	CONG	i	480	2.08333
3	36	0	100	An	Hfirst	40	71	1	-1	-1	-50	50	CONG	i	605	1.65289
3	36	0	100	An	Hfirst	41	1	0	-1	-1	-100	100	CONG	u	485	2.06186
3	36	0	100	An	Hfirst	42	4	0	-1	-1	-50	50	CONG	i	657	1.52207
3	36	0	100	An	Hfirst	43	4	0	-1	-1	-100	100	CONG	u	455	2.1978
3	36	0	100	An	Hfirst	44	1	0	1	-1	-100	100	INCONG	u	580	1.72414
3	36	0	100	An	Hfirst	45	20	1	1	-1	-100	100	INCONG	u	789	1.26743
3	36	0	100	An	Hfirst	46	2	0	-1	-1	-100	100	CONG	u	541	1.84843
3	36	0	100	An	Hfirst	47	4	0	1	-1	-100	100	INCONG	i	639	1.56495
3	36	0	100	An	Hfirst	48	46	1	-1	-1	-50	50	CONG	i	685	1.45985
3	36	0	100	An	Hfirst	49	30	1	-1	-1	-100	100	CONG	u	489	2.04499
3	36	0	100	An	Hfirst	50	19	0	1	-1	-100	100	INCONG	u	502	1.99203
3	36	0	100	An	Hfirst	51	20	1	1	-1	-50	50	INCONG	u	890	1.1236
3	36	0	100	An	Hfirst	52	30	1	-1	-1	-100	100	CONG	i	574	1.74216
3	36	0	100	An	Hfirst	53	1	0	-1	-1	-50	50	CONG	i	767	1.30378
3	36	0	100	An	Hfirst	54	71	1	1	-1	-100	100	INCONG	i	624	1.60256
3	36	0	100	An	Hfirst	55	1	0	1	-1	-100	100	INCONG	i	469	2.1322
3	36	0	100	An	Hfirst	56	20	1	1	-1	-50	50	INCONG	i	834	1.19904
3	36	0	100	An	Hfirst	57	30	1	-1	-1	-50	50	CONG	i	577	1.7331
3	36	0	100	An	Hfirst	58	46	1	-1	-1	-100	100	CONG	i	794	1.25945
3	36	0	100	An	Hfirst	59	71	1	-1	-1	-100	100	CONG	u	506	1.97628
3	36	0	100	An	Hfirst	60	30	1	1	-1	-100	100	INCONG	i	565	1.76991
3	36	0	100	An	Hfirst	61	19	0	-1	-1	-50	50	CONG	u	583	1.71527
3	36	0	100	An	Hfirst	62	30	1	1	-1	-100	100	INCONG	u	464	2.15517
3	36	0	100	An	Hfirst	63	2	0	1	-1	-50	50	INCONG	i	717	1.3947
3	36	0	100	An	Hfirst	64	2	0	1	-1	-100	100	INCONG	i	479	2.08768
7	20	1	-40	Ha	AFirst	1	46	1	-1	1	100	-100	INCONG	u	685	1.45985
7	20	1	-40	Ha	AFirst	2	19	0	-1	1	50	-50	INCONG	i	857	1.16686
7	20	1	-40	Ha	AFirst	3	30	1	1	1	100	-100	CONG	u	703	1.42248
7	20	1	-40	Ha	AFirst	5	1	0	1	1	100	-100	CONG	i	774	1.29199
7	20	1	-40	Ha	AFirst	6	19	0	1	1	50	-50	CONG	u	1040	0.961538
7	20	1	-40	Ha	AFirst	7	71	1	-1	1	100	-100	INCONG	u	630	1.5873
7	20	1	-40	Ha	AFirst	8	2	0	1	1	100	-100	CONG	u	541	1.84843
7	20	1	-40	Ha	AFirst	9	19	0	1	1	100	-100	CONG	u	463	2.15983
7	20	1	-40	Ha	AFirst	10	46	1	1	1	100	-100	CONG	u	476	2.10084
7	20	1	-40	Ha	AFirst	11	30	1	-1	1	100	-100	INCONG	i	609	1.64204
7	20	1	-40	Ha	AFirst	12	71	1	1	1	50	-50	CONG	i	552	1.81159
7	20	1	-40	Ha	AFirst	13	30	1	-1	1	50	-50	INCONG	u	770	1.2987
7	20	1	-40	Ha	AFirst	15	20	1	1	1	100	-100	CONG	i	569	1.75747
7	20	1	-40	Ha	AFirst	16	30	1	-1	1	100	-100	INCONG	u	483	2.07039
7	20	1	-40	Ha	AFirst	17	20	1	-1	1	100	-100	INCONG	i	728	1.37363
7	20	1	-40	Ha	AFirst	18	2	0	-1	1	100	-100	INCONG	i	523	1.91205
7	20	1	-40	Ha	AFirst	19	19	0	-1	1	50	-50	INCONG	u	526	1.90114
7	20	1	-40	Ha	AFirst	20	30	1	-1	1	50	-50	INCONG	i	546	1.8315
7	20	1	-40	Ha	AFirst	21	46	1	-1	1	50	-50	INCONG	u	652	1.53374
7	20	1	-40	Ha	AFirst	22	71	1	1	1	100	-100	CONG	u	920	1.08696
7	20	1	-40	Ha	AFirst	23	4	0	-1	1	100	-100	INCONG	u	850	1.17647
7	20	1	-40	Ha	AFirst	24	2	0	1	1	100	-100	CONG	i	512	1.95312
7	20	1	-40	Ha	AFirst	25	4	0	1	1	100	-100	CONG	u	484	2.06612
7	20	1	-40	Ha	AFirst	26	71	1	-1	1	50	-50	INCONG	u	394	2.53807
7	20	1	-40	Ha	AFirst	27	46	1	1	1	50	-50	CONG	u	450	2.22222
7	20	1	-40	Ha	AFirst	28	1	0	1	1	50	-50	CONG	u	512	1.95312
7	20	1	-40	Ha	AFirst	29	1	0	-1	1	50	-50	INCONG	u	771	1.29702
7	20	1	-40	Ha	AFirst	30	46	1	1	1	100	-100	CONG	i	484	2.06612
7	20	1	-40	Ha	AFirst	31	1	0	1	1	100	-100	CONG	u	512	1.95312
7	20	1	-40	Ha	AFirst	32	1	0	1	1	50	-50	CONG	i	532	1.8797
7	20	1	-40	Ha	AFirst	33	1	0	-1	1	100	-100	INCONG	u	599	1.66945
7	20	1	-40	Ha	AFirst	34	4	0	1	1	50	-50	CONG	u	816	1.22549
7	20	1	-40	Ha	AFirst	35	2	0	1	1	50	-50	CONG	u	616	1.62338
7	20	1	-40	Ha	AFirst	36	4	0	-1	1	100	-100	INCONG	i	591	1.69205
7	20	1	-40	Ha	AFirst	37	19	0	1	1	100	-100	CONG	i	631	1.58479
7	20	1	-40	Ha	AFirst	38	20	1	1	1	100	-100	CONG	u	782	1.27877
7	20	1	-40	Ha	AFirst	39	4	0	-1	1	50	-50	INCONG	u	566	1.76678
7	20	1	-40	Ha	AFirst	40	1	0	-1	1	50	-50	INCONG	i	521	1.91939
7	20	1	-40	Ha	AFirst	41	46	1	-1	1	100	-100	INCONG	i	597	1.67504
7	20	1	-40	Ha	AFirst	42	19	0	-1	1	100	-100	INCONG	u	517	1.93424
7	20	1	-40	Ha	AFirst	43	20	1	1	1	50	-50	CONG	u	649	1.54083
7	20	1	-40	Ha	AFirst	44	20	1	1	1	50	-50	CONG	i	831	1.20337
7	20	1	-40	Ha	AFirst	45	4	0	1	1	100	-100	CONG	i	541	1.84843
7	20	1	-40	Ha	AFirst	46	71	1	1	1	50	-50	CONG	u	503	1.98807
7	20	1	-40	Ha	AFirst	47	71	1	-1	1	100	-100	INCONG	i	539	1.85529
7	20	1	-40	Ha	AFirst	48	46	1	1	1	50	-50	CONG	i	493	2.0284
7	20	1	-40	Ha	AFirst	49	30	1	1	1	50	-50	CONG	u	569	1.75747
7	20	1	-40	Ha	AFirst	50	46	1	-1	1	50	-50	INCONG	i	514	1.94553
7	20	1	-40	Ha	AFirst	51	4	0	-1	1	50	-50	INCONG	i	590	1.69492
7	20	1	-40	Ha	AFirst	52	2	0	-1	1	50	-50	INCONG	u	711	1.40647
7	20	1	-40	Ha	AFirst	53	30	1	1	1	100	-100	CONG	i	523	1.91205
7	20	1	-40	Ha	AFirst	54	71	1	-1	1	50	-50	INCONG	i	646	1.54799
7	20	1	-40	Ha	AFirst	55	2	0	1	1	50	-50	CONG	i	516	1.93798
7	20	1	-40	Ha	AFirst	56	71	1	1	1	100	-100	CONG	i	656	1.52439
7	20	1	-40	Ha	AFirst	57	2	0	-1	1	100	-100	INCONG	u	541	1.84843
7	20	1	-40	Ha	AFirst	58	4	0	1	1	50	-50	CONG	i	591	1.69205
7	20	1	-40	Ha	AFirst	59	2	0	-1	1	50	-50	INCONG	i	519	1.92678
7	20	1	-40	Ha	AFirst	60	20	1	-1	1	100	-100	INCONG	u	674	1.48368
7	20	1	-40	Ha	AFirst	61	1	0	-1	1	100	-100	INCONG	i	528	1.89394
7	20	1	-40	Ha	AFirst	62	19	0	1	1	50	-50	CONG	i	698	1.43266
7	20	1	-40	Ha	AFirst	63	20	1	-1	1	50	-50	INCONG	i	799	1.25156
7	20	1	-40	Ha	AFirst	64	30	1	1	1	50	-50	CONG	i	591	1.69205
7	20	1	-40	An	AFirst	1	46	1	1	-1	-100	100	INCONG	u	1150	0.869565
7	20	1	-40	An	AFirst	2	2	0	1	-1	-100	100	INCONG	i	854	1.17096
7	20	1	-40	An	AFirst	3	4	0	1	-1	-100	100	INCONG	u	698	1.43266
7	20	1	-40	An	AFirst	4	2	0	-1	-1	-100	100	CONG	u	755	1.3245
7	20	1	-40	An	AFirst	5	4	0	1	-1	-100	100	INCONG	i	691	1.44718
7	20	1	-40	An	AFirst	6	71	1	-1	-1	-100	100	CONG	u	636	1.57233
7	20	1	-40	An	AFirst	7	19	0	1	-1	-100	100	INCONG	u	561	1.78253
7	20	1	-40	An	AFirst	8	2	0	-1	-1	-100	100	CONG	i	647	1.5456
7	20	1	-40	An	AFirst	9	30	1	1	-1	-100	100	INCONG	i	858	1.1655
7	20	1	-40	An	AFirst	10	30	1	1	-1	-50	50	INCONG	i	676	1.47929
7	20	1	-40	An	AFirst	11	46	1	-1	-1	-50	50	CONG	u	551	1.81488
7	20	1	-40	An	AFirst	13	71	1	-1	-1	-50	50	CONG	i	535	1.86916
7	20	1	-40	An	AFirst	14	71	1	1	-1	-100	100	INCONG	u	1023	0.977517
7	20	1	-40	An	AFirst	15	46	1	1	-1	-50	50	INCONG	i	668	1.49701
7	20	1	-40	An	AFirst	16	1	0	1	-1	-50	50	INCONG	i	661	1.51286
7	20	1	-40	An	AFirst	17	4	0	1	-1	-50	50	INCONG	u	584	1.71233
7	20	1	-40	An	AFirst	18	71	1	1	-1	-100	100	INCONG	i	749	1.33511
7	20	1	-40	An	AFirst	20	2	0	-1	-1	-50	50	CONG	i	746	1.34048
7	20	1	-40	An	AFirst	21	1	0	-1	-1	-100	100	CONG	i	627	1.5949
7	20	1	-40	An	AFirst	22	19	0	-1	-1	-100	100	CONG	i	559	1.78891
7	20	1	-40	An	AFirst	23	71	1	-1	-1	-50	50	CONG	u	759	1.31752
7	20	1	-40	An	AFirst	24	2	0	1	-1	-50	50	INCONG	u	950	1.05263
7	20	1	-40	An	AFirst	25	46	1	-1	-1	-50	50	CONG	i	1141	0.876424
7	20	1	-40	An	AFirst	26	30	1	1	-1	-100	100	INCONG	u	941	1.0627
7	20	1	-40	An	AFirst	27	20	1	-1	-1	-100	100	CONG	u	621	1.61031
7	20	1	-40	An	AFirst	28	71	1	1	-1	-50	50	INCONG	i	674	1.48368
7	20	1	-40	An	AFirst	29	1	0	-1	-1	-100	100	CONG	u	629	1.58983
7	20	1	-40	An	AFirst	30	20	1	1	-1	-100	100	INCONG	u	601	1.66389
7	20	1	-40	An	AFirst	31	4	0	-1	-1	-100	100	CONG	i	533	1.87617
7	20	1	-40	An	AFirst	32	20	1	1	-1	-50	50	INCONG	u	661	1.51286
7	20	1	-40	An	AFirst	33	19	0	-1	-1	-100	100	CONG	u	608	1.64474
7	20	1	-40	An	AFirst	34	46	1	-1	-1	-100	100	CONG	u	540	1.85185
7	20	1	-40	An	AFirst	35	1	0	-1	-1	-50	50	CONG	i	652	1.53374
7	20	1	-40	An	AFirst	36	71	1	-1	-1	-100	100	CONG	i	559	1.78891
7	20	1	-40	An	AFirst	37	71	1	1	-1	-50	50	INCONG	u	573	1.7452
7	20	1	-40	An	AFirst	38	19	0	1	-1	-100	100	INCONG	i	684	1.46199
7	20	1	-40	An	AFirst	39	19	0	-1	-1	-50	50	CONG	u	622	1.60772
7	20	1	-40	An	AFirst	40	20	1	1	-1	-50	50	INCONG	i	1138	0.878735
7	20	1	-40	An	AFirst	41	4	0	-1	-1	-100	100	CONG	u	682	1.46628
7	20	1	-40	An	AFirst	42	20	1	-1	-1	-100	100	CONG	i	700	1.42857
7	20	1	-40	An	AFirst	43	20	1	-1	-1	-50	50	CONG	i	1053	0.949668
7	20	1	-40	An	AFirst	44	4	0	1	-1	-50	50	INCONG	i	1425	0.701754
7	20	1	-40	An	AFirst	45	1	0	1	-1	-50	50	INCONG	u	910	1.0989
7	20	1	-40	An	AFirst	46	30	1	-1	-1	-50	50	CONG	u	927	1.07875
7	20	1	-40	An	AFirst	47	46	1	1	-1	-50	50	INCONG	u	704	1.42045
7	20	1	-40	An	AFirst	48	30	1	-1	-1	-100	100	CONG	u	617	1.62075
7	20	1	-40	An	AFirst	49	46	1	-1	-1	-100	100	CONG	i	710	1.40845
7	20	1	-40	An	AFirst	50	19	0	1	-1	-50	50	INCONG	i	864	1.15741
7	20	1	-40	An	AFirst	51	30	1	-1	-1	-100	100	CONG	i	1243	0.804505
7	20	1	-40	An	AFirst	52	1	0	1	-1	-100	100	INCONG	i	792	1.26263
7	20	1	-40	An	AFirst	53	1	0	1	-1	-100	100	INCONG	u	710	1.40845
7	20	1	-40	An	AFirst	54	30	1	-1	-1	-50	50	CONG	i	1184	0.844595
7	20	1	-40	An	AFirst	55	2	0	-1	-1	-50	50	CONG	u	933	1.07181
7	20	1	-40	An	AFirst	56	2	0	1	-1	-100	100	INCONG	u	732	1.36612
7	20	1	-40	An	AFirst	57	30	1	1	-1	-50	50	INCONG	u	1196	0.83612
7	20	1	-40	An	AFirst	58	1	0	-1	-1	-50	50	CONG	u	1306	0.765697
7	20	1	-40	An	AFirst	59	4	0	-1	-1	-50	50	CONG	i	1146	0.8726
7	20	1	-40	An	AFirst	60	2	0	1	-1	-50	50	INCONG	i	554	1.80505
7	20	1	-40	An	AFirst	61	46	1	1	-1	-100	100	INCONG	i	609	1.64204
7	20	1	-40	An	AFirst	63	4	0	-1	-1	-50	50	CONG	u	757	1.321
7	20	1	-40	An	AFirst	64	20	1	1	-1	-100	100	INCONG	i	733	1.36426
8	18	0	70	Ha	AFirst	1	1	0	1	1	100	-100	CONG	i	925	1.08108
8	18	0	70	Ha	AFirst	2	19	0	-1	1	50	-50	INCONG	i	1049	0.953289
8	18	0	70	Ha	AFirst	3	20	1	1	1	100	-100	CONG	u	824	1.21359
8	18	0	70	Ha	AFirst	4	19	0	1	1	50	-50	CONG	u	504	1.98413
8	18	0	70	Ha	AFirst	5	30	1	-1	1	50	-50	INCONG	i	781	1.28041
8	18	0	70	Ha	AFirst	6	1	0	-1	1	100	-100	INCONG	i	559	1.78891
8	18	0	70	Ha	AFirst	7	71	1	-1	1	100	-100	INCONG	i	769	1.30039
8	18	0	70	Ha	AFirst	8	20	1	-1	1	50	-50	INCONG	u	603	1.65837
8	18	0	70	Ha	AFirst	9	20	1	1	1	50	-50	CONG	u	1028	0.972763
8	18	0	70	Ha	AFirst	10	19	0	-1	1	100	-100	INCONG	i	668	1.49701
8	18	0	70	Ha	AFirst	11	46	1	-1	1	50	-50	INCONG	u	570	1.75439
8	18	0	70	Ha	AFirst	12	2	0	1	1	50	-50	CONG	i	812	1.23153
8	18	0	70	Ha	AFirst	13	4	0	1	1	50	-50	CONG	u	717	1.3947
8	18	0	70	Ha	AFirst	14	30	1	-1	1	100	-100	INCONG	i	1377	0.726216
8	18	0	70	Ha	AFirst	15	19	0	-1	1	100	-100	INCONG	u	923	1.08342
8	18	0	70	Ha	AFirst	16	4	0	-1	1	100	-100	INCONG	i	1151	0.86881
8	18	0	70	Ha	AFirst	17	19	0	-1	1	50	-50	INCONG	u	554	1.80505
8	18	0	70	Ha	AFirst	18	1	0	1	1	50	-50	CONG	i	1101	0.908265
8	18	0	70	Ha	AFirst	19	4	0	-1	1	50	-50	INCONG	i	650	1.53846
8	18	0	70	Ha	AFirst	20	1	0	-1	1	50	-50	INCONG	i	730	1.36986
8	18	0	70	Ha	AFirst	21	30	1	1	1	50	-50	CONG	u	1014	0.986193
8	18	0	70	Ha	AFirst	22	71	1	-1	1	100	-100	INCONG	u	630	1.5873
8	18	0	70	Ha	AFirst	23	20	1	1	1	100	-100	CONG	i	726	1.37741
8	18	0	70	Ha	AFirst	24	2	0	-1	1	100	-100	INCONG	u	498	2.00803
8	18	0	70	Ha	AFirst	26	4	0	-1	1	50	-50	INCONG	u	857	1.16686
8	18	0	70	Ha	AFirst	27	4	0	1	1	100	-100	CONG	u	592	1.68919
8	18	0	70	Ha	AFirst	28	1	0	1	1	50	-50	CONG	u	537	1.8622
8	18	0	70	Ha	AFirst	29	4	0	1	1	50	-50	CONG	i	612	1.63399
8	18	0	70	Ha	AFirst	30	19	0	1	1	50	-50	CONG	i	740	1.35135
8	18	0	70	Ha	AFirst	32	2	0	1	1	50	-50	CONG	u	1266	0.789889
8	18	0	70	Ha	AFirst	33	1	0	1	1	100	-100	CONG	u	1248	0.801282
8	18	0	70	Ha	AFirst	34	20	1	1	1	50	-50	CONG	i	1480	0.675676
8	18	0	70	Ha	AFirst	35	46	1	1	1	50	-50	CONG	u	934	1.07066
8	18	0	70	Ha	AFirst	36	71	1	1	1	100	-100	CONG	u	650	1.53846
8	18	0	70	Ha	AFirst	37	46	1	1	1	50	-50	CONG	i	329	3.03951
8	18	0	70	Ha	AFirst	38	71	1	1	1	50	-50	CONG	u	317	3.15457
8	18	0	70	Ha	AFirst	39	2	0	1	1	100	-100	CONG	u	274	3.64964
8	18	0	70	Ha	AFirst	40	30	1	1	1	100	-100	CONG	u	256	3.90625
8	18	0	70	Ha	AFirst	42	46	1	-1	1	100	-100	INCONG	u	533	1.87617
8	18	0	70	Ha	AFirst	44	30	1	-1	1	50	-50	INCONG	u	715	1.3986
8	18	0	70	Ha	AFirst	45	30	1	-1	1	100	-100	INCONG	u	656	1.52439
8	18	0	70	Ha	AFirst	46	30	1	1	1	50	-50	CONG	i	750	1.33333
8	18	0	70	Ha	AFirst	47	2	0	-1	1	50	-50	INCONG	u	1242	0.805153
8	18	0	70	Ha	AFirst	48	71	1	-1	1	50	-50	INCONG	u	1056	0.94697
8	18	0	70	Ha	AFirst	49	2	0	-1	1	100	-100	INCONG	i	623	1.60514
8	18	0	70	Ha	AFirst	50	46	1	1	1	100	-100	CONG	u	575	1.73913
8	18	0	70	Ha	AFirst	51	46	1	-1	1	50	-50	INCONG	i	841	1.18906
8	18	0	70	Ha	AFirst	52	19	0	1	1	100	-100	CONG	i	752	1.32979
8	18	0	70	Ha	AFirst	53	4	0	-1	1	100	-100	INCONG	u	540	1.85185
8	18	0	70	Ha	AFirst	54	71	1	1	1	50	-50	CONG	i	847	1.18064
8	18	0	70	Ha	AFirst	55	71	1	1	1	100	-100	CONG	i	526	1.90114
8	18	0	70	Ha	AFirst	56	19	0	1	1	100	-100	CONG	u	587	1.70358
8	18	0	70	Ha	AFirst	57	2	0	-1	1	50	-50	INCONG	i	620	1.6129
8	18	0	70	Ha	AFirst	58	30	1	1	1	100	-100	CONG	i	628	1.59236
8	18	0	70	Ha	AFirst	59	20	1	-1	1	100	-100	INCONG	u	716	1.39665
8	18	0	70	Ha	AFirst	60	4	0	1	1	100	-100	CONG	i	561	1.78253
8	18	0	70	Ha	AFirst	61	1	0	-1	1	100	-100	INCONG	u	707	1.41443
8	18	0	70	Ha	AFirst	62	71	1	-1	1	50	-50	INCONG	i	608	1.64474
8	18	0	70	Ha	AFirst	63	46	1	1	1	100	-100	CONG	i	561	1.78253
8	18	0	70	Ha	AFirst	64	1	0	-1	1	50	-50	INCONG	u	772	1.29534
8	18	0	70	An	AFirst	1	71	1	-1	-1	-50	50	CONG	i	1013	0.987167
8	18	0	70	An	AFirst	2	2	0	1	-1	-50	50	INCONG	i	1397	0.71582
8	18	0	70	An	AFirst	3	1	0	-1	-1	-100	100	CONG	i	1063	0.940734
8	18	0	70	An	AFirst	4	30	1	1	-1	-100	100	INCONG	i	814	1.2285
8	18	0	70	An	AFirst	5	4	0	1	-1	-50	50	INCONG	u	886	1.12867
8	18	0	70	An	AFirst	6	46	1	-1	-1	-50	50	CONG	i	1011	0.98912
8	18	0	70	An	AFirst	7	19	0	-1	-1	-100	100	CONG	u	931	1.07411
8	18	0	70	An	AFirst	9	71	1	-1	-1	-100	100	CONG	u	1309	0.763942
8	18	0	70	An	AFirst	10	1	0	1	-1	-100	100	INCONG	u	762	1.31234
8	18	0	70	An	AFirst	11	1	0	-1	-1	-50	50	CONG	u	756	1.32275
8	18	0	70	An	AFirst	12	71	1	1	-1	-100	100	INCONG	i	583	1.71527
8	18	0	70	An	AFirst	13	1	0	1	-1	-50	50	INCONG	i	729	1.37174
8	18	0	70	An	AFirst	15	2	0	-1	-1	-50	50	CONG	u	993	1.00705
8	18	0	70	An	AFirst	16	71	1	-1	-1	-100	100	CONG	i	834	1.19904
8	18	0	70	An	AFirst	17	2	0	1	-1	-100	100	INCONG	u	666	1.5015
8	18	0	70	An	AFirst	18	20	1	-1	-1	-50	50	CONG	u	1129	0.88574
8	18	0	70	An	AFirst	19	1	0	-1	-1	-100	100	CONG	u	789	1.26743
8	18	0	70	An	AFirst	20	46	1	1	-1	-50	50	INCONG	u	934	1.07066
8	18	0	70	An	AFirst	21	46	1	1	-1	-100	100	INCONG	u	954	1.04822
8	18	0	70	An	AFirst	22	19	0	1	-1	-50	50	INCONG	i	877	1.14025
8	18	0	70	An	AFirst	23	30	1	1	-1	-100	100	INCONG	u	659	1.51745
8	18	0	70	An	AFirst	24	2	0	-1	-1	-100	100	CONG	u	657	1.52207
8	18	0	70	An	AFirst	25	19	0	-1	-1	-100	100	CONG	i	807	1.23916
8	18	0	70	An	AFirst	26	46	1	1	-1	-100	100	INCONG	i	808	1.23762
8	18	0	70	An	AFirst	29	20	1	1	-1	-100	100	INCONG	u	765	1.30719
8	18	0	70	An	AFirst	30	19	0	1	-1	-100	100	INCONG	i	911	1.09769
8	18	0	70	An	AFirst	31	19	0	1	-1	-100	100	INCONG	u	716	1.39665
8	18	0	70	An	AFirst	32	4	0	1	-1	-100	100	INCONG	i	753	1.32802
8	18	0	70	An	AFirst	34	1	0	1	-1	-50	50	INCONG	u	994	1.00604
8	18	0	70	An	AFirst	35	2	0	1	-1	-50	50	INCONG	u	1003	0.997009
8	18	0	70	An	AFirst	36	19	0	-1	-1	-50	50	CONG	u	972	1.02881
8	18	0	70	An	AFirst	37	4	0	-1	-1	-100	100	CONG	i	710	1.40845
8	18	0	70	An	AFirst	38	4	0	-1	-1	-100	100	CONG	u	971	1.02987
8	18	0	70	An	AFirst	39	30	1	1	-1	-50	50	INCONG	u	909	1.10011
8	18	0	70	An	AFirst	40	30	1	-1	-1	-100	100	CONG	i	809	1.23609
8	18	0	70	An	AFirst	41	30	1	-1	-1	-100	100	CONG	u	762	1.31234
8	18	0	70	An	AFirst	42	71	1	1	-1	-50	50	INCONG	u	860	1.16279
8	18	0	70	An	AFirst	43	71	1	-1	-1	-50	50	CONG	u	1330	0.75188
8	18	0	70	An	AFirst	44	2	0	-1	-1	-100	100	CONG	i	702	1.4245
8	18	0	70	An	AFirst	45	71	1	1	-1	-50	50	INCONG	i	579	1.72712
8	18	0	70	An	AFirst	46	2	0	-1	-1	-50	50	CONG	i	645	1.55039
8	18	0	70	An	AFirst	47	2	0	1	-1	-100	100	INCONG	i	645	1.55039
8	18	0	70	An	AFirst	48	19	0	1	-1	-50	50	INCONG	u	988	1.01215
8	18	0	70	An	AFirst	49	20	1	-1	-1	-50	50	CONG	i	1205	0.829876
8	18	0	70	An	AFirst	50	30	1	-1	-1	-50	50	CONG	i	830	1.20482
8	18	0	70	An	AFirst	51	4	0	1	-1	-50	50	INCONG	i	718	1.39276
8	18	0	70	An	AFirst	52	71	1	1	-1	-100	100	INCONG	u	770	1.2987
8	18	0	70	An	AFirst	53	20	1	1	-1	-50	50	INCONG	i	684	1.46199
8	18	0	70	An	AFirst	54	30	1	1	-1	-50	50	INCONG	i	730	1.36986
8	18	0	70	An	AFirst	55	1	0	-1	-1	-50	50	CONG	i	822	1.21655
8	18	0	70	An	AFirst	56	1	0	1	-1	-100	100	INCONG	i	1158	0.863558
8	18	0	70	An	AFirst	57	46	1	-1	-1	-100	100	CONG	u	968	1.03306
8	18	0	70	An	AFirst	58	46	1	1	-1	-50	50	INCONG	i	763	1.31062
8	18	0	70	An	AFirst	59	46	1	-1	-1	-100	100	CONG	i	750	1.33333
8	18	0	70	An	AFirst	60	4	0	-1	-1	-50	50	CONG	i	752	1.32979
8	18	0	70	An	AFirst	61	30	1	-1	-1	-50	50	CONG	u	756	1.32275
8	18	0	70	An	AFirst	62	4	0	1	-1	-100	100	INCONG	u	630	1.5873
8	18	0	70	An	AFirst	63	4	0	-1	-1	-50	50	CONG	u	766	1.30548
8	18	0	70	An	AFirst	64	19	0	-1	-1	-50	50	CONG	i	809	1.23609
10	19	1	100	Ha	Hfirst	1	4	0	-1	1	100	-100	INCONG	u	1306	0.765697
10	19	1	100	Ha	Hfirst	2	20	1	-1	1	50	-50	INCONG	i	1646	0.607533
10	19	1	100	Ha	Hfirst	3	71	1	-1	1	100	-100	INCONG	i	1094	0.914077
10	19	1	100	Ha	Hfirst	4	4	0	-1	1	50	-50	INCONG	u	1243	0.804505
10	19	1	100	Ha	Hfirst	5	20	1	1	1	50	-50	CONG	u	1506	0.664011
10	19	1	100	Ha	Hfirst	6	71	1	1	1	100	-100	CONG	i	1014	0.986193
10	19	1	100	Ha	Hfirst	7	20	1	1	1	50	-50	CONG	i	1751	0.571102
10	19	1	100	Ha	Hfirst	8	4	0	1	1	50	-50	CONG	i	1162	0.860585
10	19	1	100	Ha	Hfirst	9	4	0	1	1	100	-100	CONG	u	877	1.14025
10	19	1	100	Ha	Hfirst	11	19	0	1	1	100	-100	CONG	u	1297	0.77101
10	19	1	100	Ha	Hfirst	12	71	1	1	1	50	-50	CONG	u	910	1.0989
10	19	1	100	Ha	Hfirst	13	46	1	-1	1	100	-100	INCONG	u	946	1.05708
10	19	1	100	Ha	Hfirst	14	20	1	1	1	100	-100	CONG	u	726	1.37741
10	19	1	100	Ha	Hfirst	15	46	1	1	1	50	-50	CONG	u	866	1.15473
10	19	1	100	Ha	Hfirst	16	2	0	1	1	50	-50	CONG	u	1633	0.61237
10	19	1	100	Ha	Hfirst	17	19	0	-1	1	100	-100	INCONG	u	945	1.0582
10	19	1	100	Ha	Hfirst	18	19	0	-1	1	50	-50	INCONG	u	1156	0.865052
10	19	1	100	Ha	Hfirst	19	20	1	-1	1	100	-100	INCONG	i	1383	0.723066
10	19	1	100	Ha	Hfirst	21	4	0	-1	1	100	-100	INCONG	i	699	1.43062
10	19	1	100	Ha	Hfirst	23	30	1	1	1	50	-50	CONG	u	1436	0.696379
10	19	1	100	Ha	Hfirst	24	30	1	1	1	50	-50	CONG	i	1524	0.656168
10	19	1	100	Ha	Hfirst	25	71	1	1	1	100	-100	CONG	u	912	1.09649
10	19	1	100	Ha	Hfirst	26	1	0	1	1	50	-50	CONG	i	1741	0.574383
10	19	1	100	Ha	Hfirst	27	20	1	1	1	100	-100	CONG	i	1176	0.85034
10	19	1	100	Ha	Hfirst	28	19	0	1	1	100	-100	CONG	i	1010	0.990099
10	19	1	100	Ha	Hfirst	29	1	0	-1	1	100	-100	INCONG	u	1337	0.747943
10	19	1	100	Ha	Hfirst	30	4	0	1	1	50	-50	CONG	u	1117	0.895255
10	19	1	100	Ha	Hfirst	31	20	1	-1	1	100	-100	INCONG	u	1234	0.810373
10	19	1	100	Ha	Hfirst	32	46	1	1	1	100	-100	CONG	u	1066	0.938086
10	19	1	100	Ha	Hfirst	33	30	1	-1	1	100	-100	INCONG	i	1201	0.832639
10	19	1	100	Ha	Hfirst	34	46	1	-1	1	100	-100	INCONG	i	946	1.05708
10	19	1	100	Ha	Hfirst	35	2	0	-1	1	50	-50	INCONG	i	949	1.05374
10	19	1	100	Ha	Hfirst	36	1	0	-1	1	100	-100	INCONG	i	753	1.32802
10	19	1	100	Ha	Hfirst	37	2	0	-1	1	50	-50	INCONG	u	1035	0.966184
10	19	1	100	Ha	Hfirst	38	71	1	-1	1	100	-100	INCONG	u	994	1.00604
10	19	1	100	Ha	Hfirst	39	71	1	-1	1	50	-50	INCONG	u	1004	0.996016
10	19	1	100	Ha	Hfirst	40	71	1	-1	1	50	-50	INCONG	i	876	1.14155
10	19	1	100	Ha	Hfirst	41	19	0	1	1	50	-50	CONG	u	1498	0.667557
10	19	1	100	Ha	Hfirst	42	46	1	1	1	50	-50	CONG	i	1080	0.925926
10	19	1	100	Ha	Hfirst	43	1	0	1	1	100	-100	CONG	i	894	1.11857
10	19	1	100	Ha	Hfirst	44	2	0	-1	1	100	-100	INCONG	i	771	1.29702
10	19	1	100	Ha	Hfirst	45	2	0	1	1	50	-50	CONG	i	1150	0.869565
10	19	1	100	Ha	Hfirst	46	2	0	1	1	100	-100	CONG	u	856	1.16822
10	19	1	100	Ha	Hfirst	47	46	1	1	1	100	-100	CONG	i	1343	0.744602
10	19	1	100	Ha	Hfirst	48	30	1	1	1	100	-100	CONG	i	850	1.17647
10	19	1	100	Ha	Hfirst	49	30	1	-1	1	50	-50	INCONG	i	1314	0.761035
10	19	1	100	Ha	Hfirst	50	1	0	-1	1	50	-50	INCONG	i	1078	0.927644
10	19	1	100	Ha	Hfirst	51	30	1	-1	1	50	-50	INCONG	u	1277	0.783085
10	19	1	100	Ha	Hfirst	53	19	0	-1	1	100	-100	INCONG	i	1210	0.826446
10	19	1	100	Ha	Hfirst	54	46	1	-1	1	50	-50	INCONG	i	1114	0.897666
10	19	1	100	Ha	Hfirst	55	2	0	-1	1	100	-100	INCONG	u	1103	0.906618
10	19	1	100	Ha	Hfirst	56	19	0	1	1	50	-50	CONG	i	1196	0.83612
10	19	1	100	Ha	Hfirst	57	2	0	1	1	100	-100	CONG	i	854	1.17096
10	19	1	100	Ha	Hfirst	58	1	0	-1	1	50	-50	INCONG	u	1124	0.88968
10	19	1	100	Ha	Hfirst	59	30	1	-1	1	100	-100	INCONG	u	1345	0.743494
10	19	1	100	Ha	Hfirst	60	1	0	1	1	100	-100	CONG	u	1604	0.623441
10	19	1	100	Ha	Hfirst	61	46	1	-1	1	50	-50	INCONG	u	1637	0.610874
10	19	1	100	Ha	Hfirst	62	30	1	1	1	100	-100	CONG	u	964	1.03734
10	19	1	100	Ha	Hfirst	63	71	1	1	1	50	-50	CONG	i	1078	0.927644
10	19	1	100	Ha	Hfirst	64	20	1	-1	1	50	-50	INCONG	u	1323	0.755858
10	19	1	100	An	Hfirst	1	2	0	-1	-1	-100	100	CONG	u	754	1.32626
10	19	1	100	An	Hfirst	2	30	1	1	-1	-50	50	INCONG	i	1029	0.971817
10	19	1	100	An	Hfirst	3	1	0	-1	-1	-100	100	CONG	i	885	1.12994
10	19	1	100	An	Hfirst	4	19	0	-1	-1	-100	100	CONG	u	651	1.5361
10	19	1	100	An	Hfirst	5	1	0	-1	-1	-100	100	CONG	u	570	1.75439
10	19	1	100	An	Hfirst	6	46	1	1	-1	-100	100	INCONG	i	837	1.19474
10	19	1	100	An	Hfirst	7	20	1	1	-1	-50	50	INCONG	i	1244	0.803859
10	19	1	100	An	Hfirst	8	30	1	-1	-1	-100	100	CONG	u	651	1.5361
10	19	1	100	An	Hfirst	9	19	0	1	-1	-100	100	INCONG	i	1010	0.990099
10	19	1	100	An	Hfirst	10	19	0	1	-1	-50	50	INCONG	u	955	1.04712
10	19	1	100	An	Hfirst	11	46	1	-1	-1	-50	50	CONG	u	1102	0.907441
10	19	1	100	An	Hfirst	12	46	1	-1	-1	-100	100	CONG	u	1003	0.997009
10	19	1	100	An	Hfirst	13	20	1	1	-1	-100	100	INCONG	u	916	1.0917
10	19	1	100	An	Hfirst	14	71	1	1	-1	-100	100	INCONG	i	665	1.50376
10	19	1	100	An	Hfirst	15	2	0	-1	-1	-50	50	CONG	i	1136	0.880282
10	19	1	100	An	Hfirst	16	71	1	-1	-1	-100	100	CONG	u	628	1.59236
10	19	1	100	An	Hfirst	17	30	1	-1	-1	-100	100	CONG	i	1699	0.588582
10	19	1	100	An	Hfirst	18	71	1	-1	-1	-100	100	CONG	i	896	1.11607
10	19	1	100	An	Hfirst	19	4	0	-1	-1	-100	100	CONG	u	1366	0.732064
10	19	1	100	An	Hfirst	20	30	1	-1	-1	-50	50	CONG	u	1128	0.886525
10	19	1	100	An	Hfirst	21	4	0	1	-1	-100	100	INCONG	i	965	1.03627
10	19	1	100	An	Hfirst	22	19	0	-1	-1	-50	50	CONG	i	1743	0.573723
10	19	1	100	An	Hfirst	23	71	1	1	-1	-50	50	INCONG	i	683	1.46413
10	19	1	100	An	Hfirst	24	30	1	1	-1	-100	100	INCONG	u	609	1.64204
10	19	1	100	An	Hfirst	25	71	1	1	-1	-100	100	INCONG	u	553	1.80832
10	19	1	100	An	Hfirst	26	46	1	1	-1	-100	100	INCONG	u	859	1.16414
10	19	1	100	An	Hfirst	27	1	0	-1	-1	-50	50	CONG	u	1106	0.904159
10	19	1	100	An	Hfirst	28	19	0	1	-1	-100	100	INCONG	u	839	1.1919
10	19	1	100	An	Hfirst	29	30	1	1	-1	-100	100	INCONG	i	862	1.16009
10	19	1	100	An	Hfirst	30	2	0	-1	-1	-100	100	CONG	i	1093	0.914913
10	19	1	100	An	Hfirst	31	71	1	-1	-1	-50	50	CONG	i	891	1.12233
10	19	1	100	An	Hfirst	32	19	0	-1	-1	-100	100	CONG	i	720	1.38889
10	19	1	100	An	Hfirst	33	1	0	1	-1	-100	100	INCONG	u	803	1.24533
10	19	1	100	An	Hfirst	34	71	1	-1	-1	-50	50	CONG	u	876	1.14155
10	19	1	100	An	Hfirst	35	4	0	1	-1	-50	50	INCONG	u	842	1.18765
10	19	1	100	An	Hfirst	36	20	1	-1	-1	-100	100	CONG	u	562	1.77936
10	19	1	100	An	Hfirst	37	4	0	-1	-1	-100	100	CONG	i	628	1.59236
10	19	1	100	An	Hfirst	38	46	1	1	-1	-50	50	INCONG	i	636	1.57233
10	19	1	100	An	Hfirst	39	1	0	-1	-1	-50	50	CONG	i	716	1.39665
10	19	1	100	An	Hfirst	40	20	1	-1	-1	-100	100	CONG	i	705	1.41844
10	19	1	100	An	Hfirst	41	20	1	1	-1	-100	100	INCONG	i	749	1.33511
10	19	1	100	An	Hfirst	42	2	0	1	-1	-100	100	INCONG	i	792	1.26263
10	19	1	100	An	Hfirst	43	20	1	-1	-1	-50	50	CONG	i	825	1.21212
10	19	1	100	An	Hfirst	44	4	0	1	-1	-100	100	INCONG	u	649	1.54083
10	19	1	100	An	Hfirst	45	2	0	1	-1	-50	50	INCONG	i	625	1.6
10	19	1	100	An	Hfirst	46	1	0	1	-1	-50	50	INCONG	u	489	2.04499
10	19	1	100	An	Hfirst	47	19	0	1	-1	-50	50	INCONG	i	894	1.11857
10	19	1	100	An	Hfirst	48	46	1	1	-1	-50	50	INCONG	u	892	1.12108
10	19	1	100	An	Hfirst	49	1	0	1	-1	-100	100	INCONG	i	865	1.15607
10	19	1	100	An	Hfirst	50	20	1	1	-1	-50	50	INCONG	u	952	1.05042
10	19	1	100	An	Hfirst	51	4	0	-1	-1	-50	50	CONG	i	1082	0.924214
10	19	1	100	An	Hfirst	52	4	0	1	-1	-50	50	INCONG	i	728	1.37363
10	19	1	100	An	Hfirst	53	2	0	-1	-1	-50	50	CONG	u	732	1.36612
10	19	1	100	An	Hfirst	54	2	0	1	-1	-100	100	INCONG	u	1520	0.657895
10	19	1	100	An	Hfirst	55	2	0	1	-1	-50	50	INCONG	u	996	1.00402
10	19	1	100	An	Hfirst	56	71	1	1	-1	-50	50	INCONG	u	910	1.0989
10	19	1	100	An	Hfirst	58	20	1	-1	-1	-50	50	CONG	u	569	1.75747
10	19	1	100	An	Hfirst	59	30	1	1	-1	-50	50	INCONG	u	1507	0.66357
10	19	1	100	An	Hfirst	60	19	0	-1	-1	-50	50	CONG	u	1112	0.899281
10	19	1	100	An	Hfirst	61	46	1	-1	-1	-50	50	CONG	i	893	1.11982
10	19	1	100	An	Hfirst	62	1	0	1	-1	-50	50	INCONG	i	986	1.0142
10	19	1	100	An	Hfirst	63	30	1	-1	-1	-50	50	CONG	i	907	1.10254
10	19	1	100	An	Hfirst	64	4	0	-1	-1	-50	50	CONG	u	1400	0.714286
11	19	0	86	Ha	AFirst	1	1	0	1	1	50	-50	CONG	i	1386	0.721501
11	19	0	86	Ha	AFirst	2	46	1	-1	1	50	-50	INCONG	u	643	1.55521
11	19	0	86	Ha	AFirst	3	46	1	1	1	50	-50	CONG	i	827	1.20919
11	19	0	86	Ha	AFirst	4	4	0	-1	1	50	-50	INCONG	u	627	1.5949
11	19	0	86	Ha	AFirst	5	19	0	1	1	50	-50	CONG	i	1034	0.967118
11	19	0	86	Ha	AFirst	6	19	0	-1	1	50	-50	INCONG	u	617	1.62075
11	19	0	86	Ha	AFirst	7	4	0	-1	1	100	-100	INCONG	i	610	1.63934
11	19	0	86	Ha	AFirst	8	71	1	-1	1	100	-100	INCONG	u	490	2.04082
11	19	0	86	Ha	AFirst	9	20	1	-1	1	50	-50	INCONG	i	1727	0.579039
11	19	0	86	Ha	AFirst	10	46	1	-1	1	100	-100	INCONG	u	690	1.44928
11	19	0	86	Ha	AFirst	11	2	0	-1	1	50	-50	INCONG	u	1039	0.962464
11	19	0	86	Ha	AFirst	12	19	0	1	1	100	-100	CONG	u	983	1.01729
11	19	0	86	Ha	AFirst	13	1	0	1	1	50	-50	CONG	u	793	1.26103
11	19	0	86	Ha	AFirst	14	46	1	-1	1	100	-100	INCONG	i	570	1.75439
11	19	0	86	Ha	AFirst	15	1	0	-1	1	100	-100	INCONG	i	580	1.72414
11	19	0	86	Ha	AFirst	16	20	1	1	1	100	-100	CONG	u	1143	0.874891
11	19	0	86	Ha	AFirst	17	1	0	-1	1	50	-50	INCONG	i	913	1.09529
11	19	0	86	Ha	AFirst	18	4	0	1	1	100	-100	CONG	u	782	1.27877
11	19	0	86	Ha	AFirst	19	4	0	1	1	50	-50	CONG	u	664	1.50602
11	19	0	86	Ha	AFirst	20	46	1	1	1	50	-50	CONG	u	631	1.58479
11	19	0	86	Ha	AFirst	21	30	1	-1	1	100	-100	INCONG	i	599	1.66945
11	19	0	86	Ha	AFirst	22	71	1	-1	1	50	-50	INCONG	u	704	1.42045
11	19	0	86	Ha	AFirst	23	46	1	1	1	100	-100	CONG	u	989	1.01112
11	19	0	86	Ha	AFirst	24	30	1	1	1	50	-50	CONG	u	654	1.52905
11	19	0	86	Ha	AFirst	25	20	1	1	1	100	-100	CONG	i	981	1.01937
11	19	0	86	Ha	AFirst	26	30	1	-1	1	50	-50	INCONG	i	911	1.09769
11	19	0	86	Ha	AFirst	27	20	1	-1	1	100	-100	INCONG	i	940	1.06383
11	19	0	86	Ha	AFirst	28	30	1	1	1	50	-50	CONG	i	959	1.04275
11	19	0	86	Ha	AFirst	29	30	1	1	1	100	-100	CONG	i	1241	0.805802
11	19	0	86	Ha	AFirst	30	71	1	1	1	100	-100	CONG	i	760	1.31579
11	19	0	86	Ha	AFirst	31	2	0	1	1	100	-100	CONG	u	1411	0.708717
11	19	0	86	Ha	AFirst	32	1	0	1	1	100	-100	CONG	u	876	1.14155
11	19	0	86	Ha	AFirst	33	30	1	-1	1	100	-100	INCONG	u	698	1.43266
11	19	0	86	Ha	AFirst	34	20	1	-1	1	50	-50	INCONG	u	1167	0.856898
11	19	0	86	Ha	AFirst	35	4	0	-1	1	50	-50	INCONG	i	1042	0.959693
11	19	0	86	Ha	AFirst	36	19	0	-1	1	100	-100	INCONG	u	1025	0.97561
11	19	0	86	Ha	AFirst	37	71	1	-1	1	50	-50	INCONG	i	1210	0.826446
11	19	0	86	Ha	AFirst	38	2	0	-1	1	50	-50	INCONG	i	834	1.19904
11	19	0	86	Ha	AFirst	39	19	0	1	1	100	-100	CONG	i	602	1.66113
11	19	0	86	Ha	AFirst	40	19	0	-1	1	100	-100	INCONG	i	819	1.221
11	19	0	86	Ha	AFirst	41	1	0	1	1	100	-100	CONG	i	603	1.65837
11	19	0	86	Ha	AFirst	42	46	1	-1	1	50	-50	INCONG	i	628	1.59236
11	19	0	86	Ha	AFirst	43	2	0	1	1	100	-100	CONG	i	692	1.44509
11	19	0	86	Ha	AFirst	44	1	0	-1	1	100	-100	INCONG	u	1025	0.97561
11	19	0	86	Ha	AFirst	45	2	0	-1	1	100	-100	INCONG	u	545	1.83486
11	19	0	86	Ha	AFirst	46	71	1	1	1	50	-50	CONG	u	1477	0.677048
11	19	0	86	Ha	AFirst	48	19	0	1	1	50	-50	CONG	u	1008	0.992063
11	19	0	86	Ha	AFirst	49	30	1	-1	1	50	-50	INCONG	u	1577	0.634115
11	19	0	86	Ha	AFirst	50	4	0	-1	1	100	-100	INCONG	u	851	1.17509
11	19	0	86	Ha	AFirst	51	71	1	1	1	50	-50	CONG	i	857	1.16686
11	19	0	86	Ha	AFirst	52	20	1	1	1	50	-50	CONG	i	1416	0.706215
11	19	0	86	Ha	AFirst	53	20	1	1	1	50	-50	CONG	u	1408	0.710227
11	19	0	86	Ha	AFirst	54	4	0	1	1	100	-100	CONG	i	649	1.54083
11	19	0	86	Ha	AFirst	55	19	0	-1	1	50	-50	INCONG	i	840	1.19048
11	19	0	86	Ha	AFirst	56	71	1	-1	1	100	-100	INCONG	i	640	1.5625
11	19	0	86	Ha	AFirst	57	2	0	1	1	50	-50	CONG	i	759	1.31752
11	19	0	86	Ha	AFirst	58	46	1	1	1	100	-100	CONG	i	658	1.51976
11	19	0	86	Ha	AFirst	59	20	1	-1	1	100	-100	INCONG	u	577	1.7331
11	19	0	86	Ha	AFirst	60	30	1	1	1	100	-100	CONG	u	803	1.24533
11	19	0	86	Ha	AFirst	61	2	0	1	1	50	-50	CONG	u	1123	0.890472
11	19	0	86	Ha	AFirst	62	71	1	1	1	100	-100	CONG	u	631	1.58479
11	19	0	86	Ha	AFirst	63	2	0	-1	1	100	-100	INCONG	i	783	1.27714
11	19	0	86	Ha	AFirst	64	4	0	1	1	50	-50	CONG	i	617	1.62075
11	19	0	86	An	AFirst	2	46	1	1	-1	-50	50	INCONG	i	1553	0.643915
11	19	0	86	An	AFirst	3	4	0	-1	-1	-100	100	CONG	i	1196	0.83612
11	19	0	86	An	AFirst	4	46	1	1	-1	-50	50	INCONG	u	1262	0.792393
11	19	0	86	An	AFirst	5	30	1	1	-1	-100	100	INCONG	i	1476	0.677507
11	19	0	86	An	AFirst	7	4	0	-1	-1	-100	100	CONG	u	1535	0.651466
11	19	0	86	An	AFirst	8	46	1	-1	-1	-100	100	CONG	u	954	1.04822
11	19	0	86	An	AFirst	9	2	0	-1	-1	-100	100	CONG	u	860	1.16279
11	19	0	86	An	AFirst	10	30	1	-1	-1	-50	50	CONG	i	1274	0.784929
11	19	0	86	An	AFirst	11	2	0	1	-1	-100	100	INCONG	i	1520	0.657895
11	19	0	86	An	AFirst	12	1	0	1	-1	-100	100	INCONG	i	1324	0.755287
11	19	0	86	An	AFirst	13	46	1	1	-1	-100	100	INCONG	u	1216	0.822368
11	19	0	86	An	AFirst	14	30	1	-1	-1	-100	100	CONG	u	913	1.09529
11	19	0	86	An	AFirst	17	20	1	-1	-1	-100	100	CONG	u	861	1.16144
11	19	0	86	An	AFirst	20	1	0	-1	-1	-100	100	CONG	u	963	1.03842
11	19	0	86	An	AFirst	21	4	0	1	-1	-100	100	INCONG	u	757	1.321
11	19	0	86	An	AFirst	22	71	1	1	-1	-50	50	INCONG	i	1104	0.905797
11	19	0	86	An	AFirst	24	30	1	1	-1	-100	100	INCONG	u	1182	0.846024
11	19	0	86	An	AFirst	25	19	0	-1	-1	-50	50	CONG	i	1320	0.757576
11	19	0	86	An	AFirst	26	1	0	1	-1	-50	50	INCONG	u	1180	0.847458
11	19	0	86	An	AFirst	27	71	1	-1	-1	-100	100	CONG	u	894	1.11857
11	19	0	86	An	AFirst	28	46	1	-1	-1	-50	50	CONG	u	772	1.29534
11	19	0	86	An	AFirst	29	19	0	-1	-1	-50	50	CONG	u	1054	0.948767
11	19	0	86	An	AFirst	30	2	0	-1	-1	-100	100	CONG	i	773	1.29366
11	19	0	86	An	AFirst	31	19	0	-1	-1	-100	100	CONG	i	983	1.01729
11	19	0	86	An	AFirst	32	19	0	1	-1	-100	100	INCONG	u	1048	0.954198
11	19	0	86	An	AFirst	33	2	0	1	-1	-50	50	INCONG	u	1575	0.634921
11	19	0	86	An	AFirst	34	30	1	1	-1	-50	50	INCONG	i	1105	0.904977
11	19	0	86	An	AFirst	35	71	1	1	-1	-100	100	INCONG	i	966	1.0352
11	19	0	86	An	AFirst	36	4	0	1	-1	-50	50	INCONG	u	993	1.00705
11	19	0	86	An	AFirst	37	30	1	-1	-1	-50	50	CONG	u	1586	0.630517
11	19	0	86	An	AFirst	38	1	0	1	-1	-50	50	INCONG	i	1300	0.769231
11	19	0	86	An	AFirst	39	19	0	-1	-1	-100	100	CONG	u	978	1.02249
11	19	0	86	An	AFirst	40	4	0	-1	-1	-50	50	CONG	u	1028	0.972763
11	19	0	86	An	AFirst	41	20	1	1	-1	-100	100	INCONG	u	1332	0.750751
11	19	0	86	An	AFirst	42	20	1	-1	-1	-50	50	CONG	i	1288	0.776398
11	19	0	86	An	AFirst	43	20	1	1	-1	-50	50	INCONG	u	1684	0.593824
11	19	0	86	An	AFirst	44	4	0	1	-1	-100	100	INCONG	i	1258	0.794913
11	19	0	86	An	AFirst	45	1	0	1	-1	-100	100	INCONG	u	888	1.12613
11	19	0	86	An	AFirst	46	19	0	1	-1	-100	100	INCONG	i	846	1.18203
11	19	0	86	An	AFirst	47	20	1	1	-1	-50	50	INCONG	i	1349	0.74129
11	19	0	86	An	AFirst	48	4	0	1	-1	-50	50	INCONG	i	1025	0.97561
11	19	0	86	An	AFirst	49	20	1	-1	-1	-100	100	CONG	i	1137	0.879507
11	19	0	86	An	AFirst	50	30	1	-1	-1	-100	100	CONG	i	852	1.17371
11	19	0	86	An	AFirst	51	71	1	1	-1	-50	50	INCONG	u	1299	0.769823
11	19	0	86	An	AFirst	52	2	0	-1	-1	-50	50	CONG	u	848	1.17925
11	19	0	86	An	AFirst	53	46	1	-1	-1	-50	50	CONG	i	864	1.15741
11	19	0	86	An	AFirst	54	2	0	1	-1	-50	50	INCONG	i	1245	0.803213
11	19	0	86	An	AFirst	55	1	0	-1	-1	-50	50	CONG	i	805	1.24224
11	19	0	86	An	AFirst	56	46	1	1	-1	-100	100	INCONG	i	750	1.33333
11	19	0	86	An	AFirst	57	20	1	-1	-1	-50	50	CONG	u	977	1.02354
11	19	0	86	An	AFirst	58	46	1	-1	-1	-100	100	CONG	i	771	1.29702
11	19	0	86	An	AFirst	59	71	1	1	-1	-100	100	INCONG	u	877	1.14025
11	19	0	86	An	AFirst	60	71	1	-1	-1	-100	100	CONG	i	699	1.43062
11	19	0	86	An	AFirst	61	2	0	1	-1	-100	100	INCONG	u	865	1.15607
11	19	0	86	An	AFirst	62	71	1	-1	-1	-50	50	CONG	u	839	1.1919
11	19	0	86	An	AFirst	63	1	0	-1	-1	-50	50	CONG	u	927	1.07875
11	19	0	86	An	AFirst	64	71	1	-1	-1	-50	50	CONG	i	1019	0.981354
15	21	0	60	Ha	Hfirst	1	19	0	1	1	100	-100	CONG	u	933	1.07181
15	21	0	60	Ha	Hfirst	2	4	0	-1	1	50	-50	INCONG	i	887	1.1274
15	21	0	60	Ha	Hfirst	3	46	1	-1	1	100	-100	INCONG	u	677	1.4771
15	21	0	60	Ha	Hfirst	4	46	1	1	1	100	-100	CONG	u	539	1.85529
15	21	0	60	Ha	Hfirst	5	19	0	-1	1	100	-100	INCONG	i	726	1.37741
15	21	0	60	Ha	Hfirst	6	2	0	1	1	100	-100	CONG	u	578	1.7301
15	21	0	60	Ha	Hfirst	7	20	1	1	1	50	-50	CONG	i	1061	0.942507
15	21	0	60	Ha	Hfirst	8	30	1	1	1	100	-100	CONG	i	707	1.41443
15	21	0	60	Ha	Hfirst	9	1	0	1	1	50	-50	CONG	i	1040	0.961538
15	21	0	60	Ha	Hfirst	10	30	1	1	1	50	-50	CONG	i	792	1.26263
15	21	0	60	Ha	Hfirst	11	30	1	-1	1	100	-100	INCONG	u	648	1.54321
15	21	0	60	Ha	Hfirst	12	20	1	-1	1	50	-50	INCONG	u	839	1.1919
15	21	0	60	Ha	Hfirst	13	4	0	-1	1	50	-50	INCONG	u	607	1.64745
15	21	0	60	Ha	Hfirst	14	1	0	-1	1	50	-50	INCONG	i	896	1.11607
15	21	0	60	Ha	Hfirst	15	4	0	1	1	100	-100	CONG	u	677	1.4771
15	21	0	60	Ha	Hfirst	16	71	1	-1	1	50	-50	INCONG	u	571	1.75131
15	21	0	60	Ha	Hfirst	17	46	1	1	1	50	-50	CONG	u	605	1.65289
15	21	0	60	Ha	Hfirst	18	46	1	-1	1	50	-50	INCONG	u	614	1.62866
15	21	0	60	Ha	Hfirst	19	1	0	1	1	50	-50	CONG	u	495	2.0202
15	21	0	60	Ha	Hfirst	20	30	1	-1	1	50	-50	INCONG	i	659	1.51745
15	21	0	60	Ha	Hfirst	21	4	0	1	1	100	-100	CONG	i	466	2.14592
15	21	0	60	Ha	Hfirst	22	1	0	1	1	100	-100	CONG	i	473	2.11416
15	21	0	60	Ha	Hfirst	23	1	0	1	1	100	-100	CONG	u	599	1.66945
15	21	0	60	Ha	Hfirst	24	1	0	-1	1	100	-100	INCONG	i	776	1.28866
15	21	0	60	Ha	Hfirst	25	20	1	-1	1	50	-50	INCONG	i	1106	0.904159
15	21	0	60	Ha	Hfirst	26	4	0	1	1	50	-50	CONG	i	511	1.95695
15	21	0	60	Ha	Hfirst	27	19	0	-1	1	50	-50	INCONG	i	668	1.49701
15	21	0	60	Ha	Hfirst	28	46	1	1	1	100	-100	CONG	i	419	2.38663
15	21	0	60	Ha	Hfirst	29	2	0	-1	1	100	-100	INCONG	u	387	2.58398
15	21	0	60	Ha	Hfirst	30	1	0	-1	1	50	-50	INCONG	u	412	2.42718
15	21	0	60	Ha	Hfirst	31	2	0	-1	1	50	-50	INCONG	i	357	2.80112
15	21	0	60	Ha	Hfirst	32	30	1	-1	1	100	-100	INCONG	i	504	1.98413
15	21	0	60	Ha	Hfirst	33	71	1	1	1	50	-50	CONG	u	468	2.13675
15	21	0	60	Ha	Hfirst	34	46	1	-1	1	100	-100	INCONG	i	475	2.10526
15	21	0	60	Ha	Hfirst	35	19	0	-1	1	50	-50	INCONG	u	465	2.15054
15	21	0	60	Ha	Hfirst	36	19	0	1	1	50	-50	CONG	i	584	1.71233
15	21	0	60	Ha	Hfirst	37	30	1	-1	1	50	-50	INCONG	u	426	2.34742
15	21	0	60	Ha	Hfirst	38	20	1	1	1	50	-50	CONG	u	865	1.15607
15	21	0	60	Ha	Hfirst	39	19	0	1	1	50	-50	CONG	u	528	1.89394
15	21	0	60	Ha	Hfirst	40	20	1	-1	1	100	-100	INCONG	i	532	1.8797
15	21	0	60	Ha	Hfirst	41	2	0	-1	1	50	-50	INCONG	u	432	2.31481
15	21	0	60	Ha	Hfirst	42	71	1	-1	1	100	-100	INCONG	u	424	2.35849
15	21	0	60	Ha	Hfirst	43	20	1	1	1	100	-100	CONG	i	424	2.35849
15	21	0	60	Ha	Hfirst	44	19	0	1	1	100	-100	CONG	i	424	2.35849
15	21	0	60	Ha	Hfirst	45	71	1	-1	1	100	-100	INCONG	i	401	2.49377
15	21	0	60	Ha	Hfirst	46	46	1	-1	1	50	-50	INCONG	i	441	2.26757
15	21	0	60	Ha	Hfirst	47	4	0	1	1	50	-50	CONG	u	480	2.08333
15	21	0	60	Ha	Hfirst	48	2	0	1	1	100	-100	CONG	i	446	2.24215
15	21	0	60	Ha	Hfirst	49	46	1	1	1	50	-50	CONG	i	549	1.82149
15	21	0	60	Ha	Hfirst	50	30	1	1	1	100	-100	CONG	u	401	2.49377
15	21	0	60	Ha	Hfirst	51	20	1	1	1	100	-100	CONG	u	546	1.8315
15	21	0	60	Ha	Hfirst	52	71	1	-1	1	50	-50	INCONG	i	502	1.99203
15	21	0	60	Ha	Hfirst	53	4	0	-1	1	100	-100	INCONG	u	410	2.43902
15	21	0	60	Ha	Hfirst	54	30	1	1	1	50	-50	CONG	u	363	2.75482
15	21	0	60	Ha	Hfirst	55	19	0	-1	1	100	-100	INCONG	u	390	2.5641
15	21	0	60	Ha	Hfirst	56	4	0	-1	1	100	-100	INCONG	i	414	2.41546
15	21	0	60	Ha	Hfirst	57	71	1	1	1	50	-50	CONG	i	583	1.71527
15	21	0	60	Ha	Hfirst	58	71	1	1	1	100	-100	CONG	i	449	2.22717
15	21	0	60	Ha	Hfirst	59	20	1	-1	1	100	-100	INCONG	u	457	2.18818
15	21	0	60	Ha	Hfirst	60	71	1	1	1	100	-100	CONG	u	311	3.21543
15	21	0	60	Ha	Hfirst	61	2	0	1	1	50	-50	CONG	u	420	2.38095
15	21	0	60	Ha	Hfirst	62	2	0	1	1	50	-50	CONG	i	388	2.57732
15	21	0	60	Ha	Hfirst	63	2	0	-1	1	100	-100	INCONG	i	478	2.09205
15	21	0	60	Ha	Hfirst	64	1	0	-1	1	100	-100	INCONG	u	402	2.48756
15	21	0	60	An	Hfirst	1	2	0	-1	-1	-100	100	CONG	u	655	1.52672
15	21	0	60	An	Hfirst	2	2	0	1	-1	-50	50	INCONG	i	605	1.65289
15	21	0	60	An	Hfirst	3	71	1	-1	-1	-100	100	CONG	i	462	2.1645
15	21	0	60	An	Hfirst	4	20	1	1	-1	-50	50	INCONG	i	516	1.93798
15	21	0	60	An	Hfirst	5	19	0	-1	-1	-50	50	CONG	u	569	1.75747
15	21	0	60	An	Hfirst	6	1	0	1	-1	-100	100	INCONG	u	491	2.03666
15	21	0	60	An	Hfirst	7	46	1	1	-1	-100	100	INCONG	i	521	1.91939
15	21	0	60	An	Hfirst	8	4	0	1	-1	-50	50	INCONG	u	477	2.09644
15	21	0	60	An	Hfirst	9	2	0	-1	-1	-100	100	CONG	i	531	1.88324
15	21	0	60	An	Hfirst	10	4	0	-1	-1	-50	50	CONG	u	527	1.89753
15	21	0	60	An	Hfirst	11	20	1	-1	-1	-50	50	CONG	i	539	1.85529
15	21	0	60	An	Hfirst	12	19	0	-1	-1	-100	100	CONG	i	527	1.89753
15	21	0	60	An	Hfirst	13	71	1	1	-1	-100	100	INCONG	i	570	1.75439
15	21	0	60	An	Hfirst	14	4	0	1	-1	-100	100	INCONG	u	564	1.77305
15	21	0	60	An	Hfirst	15	2	0	1	-1	-100	100	INCONG	u	487	2.05339
15	21	0	60	An	Hfirst	16	30	1	-1	-1	-100	100	CONG	u	508	1.9685
15	21	0	60	An	Hfirst	17	1	0	1	-1	-50	50	INCONG	i	545	1.83486
15	21	0	60	An	Hfirst	18	46	1	-1	-1	-50	50	CONG	i	476	2.10084
15	21	0	60	An	Hfirst	19	71	1	-1	-1	-100	100	CONG	u	426	2.34742
15	21	0	60	An	Hfirst	20	71	1	-1	-1	-50	50	CONG	i	355	2.8169
15	21	0	60	An	Hfirst	21	30	1	-1	-1	-100	100	CONG	i	397	2.51889
15	21	0	60	An	Hfirst	22	19	0	1	-1	-100	100	INCONG	u	446	2.24215
15	21	0	60	An	Hfirst	23	46	1	-1	-1	-100	100	CONG	u	405	2.46914
15	21	0	60	An	Hfirst	25	71	1	1	-1	-100	100	INCONG	u	517	1.93424
15	21	0	60	An	Hfirst	26	20	1	-1	-1	-100	100	CONG	i	474	2.1097
15	21	0	60	An	Hfirst	27	4	0	-1	-1	-100	100	CONG	i	392	2.55102
15	21	0	60	An	Hfirst	28	2	0	-1	-1	-50	50	CONG	u	433	2.30947
15	21	0	60	An	Hfirst	29	30	1	1	-1	-50	50	INCONG	u	481	2.079
15	21	0	60	An	Hfirst	30	30	1	1	-1	-100	100	INCONG	i	599	1.66945
15	21	0	60	An	Hfirst	31	46	1	1	-1	-50	50	INCONG	i	609	1.64204
15	21	0	60	An	Hfirst	32	71	1	-1	-1	-50	50	CONG	u	424	2.35849
15	21	0	60	An	Hfirst	33	19	0	1	-1	-50	50	INCONG	i	529	1.89036
15	21	0	60	An	Hfirst	34	4	0	1	-1	-100	100	INCONG	i	453	2.20751
15	21	0	60	An	Hfirst	35	20	1	-1	-1	-50	50	CONG	u	523	1.91205
15	21	0	60	An	Hfirst	36	1	0	-1	-1	-100	100	CONG	u	408	2.45098
15	21	0	60	An	Hfirst	37	2	0	1	-1	-100	100	INCONG	i	384	2.60417
15	21	0	60	An	Hfirst	38	1	0	-1	-1	-50	50	CONG	u	426	2.34742
15	21	0	60	An	Hfirst	39	30	1	1	-1	-100	100	INCONG	u	394	2.53807
15	21	0	60	An	Hfirst	40	4	0	-1	-1	-50	50	CONG	i	467	2.14133
15	21	0	60	An	Hfirst	41	20	1	1	-1	-100	100	INCONG	u	417	2.39808
15	21	0	60	An	Hfirst	42	1	0	1	-1	-100	100	INCONG	i	450	2.22222
15	21	0	60	An	Hfirst	43	20	1	1	-1	-100	100	INCONG	i	393	2.54453
15	21	0	60	An	Hfirst	44	19	0	1	-1	-50	50	INCONG	u	379	2.63852
15	21	0	60	An	Hfirst	45	19	0	-1	-1	-100	100	CONG	u	325	3.07692
15	21	0	60	An	Hfirst	46	1	0	1	-1	-50	50	INCONG	u	353	2.83286
15	21	0	60	An	Hfirst	47	2	0	1	-1	-50	50	INCONG	u	436	2.29358
15	21	0	60	An	Hfirst	48	4	0	-1	-1	-100	100	CONG	u	380	2.63158
15	21	0	60	An	Hfirst	50	4	0	1	-1	-50	50	INCONG	i	478	2.09205
15	21	0	60	An	Hfirst	51	71	1	1	-1	-50	50	INCONG	i	556	1.79856
15	21	0	60	An	Hfirst	52	30	1	-1	-1	-50	50	CONG	u	431	2.32019
15	21	0	60	An	Hfirst	53	30	1	-1	-1	-50	50	CONG	i	479	2.08768
15	21	0	60	An	Hfirst	54	30	1	1	-1	-50	50	INCONG	i	733	1.36426
15	21	0	60	An	Hfirst	55	20	1	-1	-1	-100	100	CONG	u	449	2.22717
15	21	0	60	An	Hfirst	56	20	1	1	-1	-50	50	INCONG	u	585	1.7094
15	21	0	60	An	Hfirst	57	71	1	1	-1	-50	50	INCONG	u	491	2.03666
15	21	0	60	An	Hfirst	58	19	0	-1	-1	-50	50	CONG	i	608	1.64474
15	21	0	60	An	Hfirst	59	46	1	1	-1	-100	100	INCONG	u	552	1.81159
15	21	0	60	An	Hfirst	60	1	0	-1	-1	-100	100	CONG	i	404	2.47525
15	21	0	60	An	Hfirst	61	46	1	1	-1	-50	50	INCONG	u	436	2.29358
15	21	0	60	An	Hfirst	62	46	1	-1	-1	-100	100	CONG	i	476	2.10084
15	21	0	60	An	Hfirst	63	19	0	1	-1	-100	100	INCONG	i	434	2.30415
15	21	0	60	An	Hfirst	64	46	1	-1	-1	-50	50	CONG	u	393	2.54453
19	19	0	63	Ha	AFirst	2	2	0	-1	1	100	-100	INCONG	i	517	1.93424
19	19	0	63	Ha	AFirst	3	30	1	-1	1	50	-50	INCONG	i	594	1.6835
19	19	0	63	Ha	AFirst	4	20	1	-1	1	100	-100	INCONG	i	443	2.25734
19	19	0	63	Ha	AFirst	5	71	1	-1	1	50	-50	INCONG	u	498	2.00803
19	19	0	63	Ha	AFirst	6	1	0	-1	1	50	-50	INCONG	i	502	1.99203
19	19	0	63	Ha	AFirst	7	2	0	1	1	100	-100	CONG	i	523	1.91205
19	19	0	63	Ha	AFirst	8	4	0	1	1	100	-100	CONG	i	543	1.84162
19	19	0	63	Ha	AFirst	9	46	1	-1	1	100	-100	INCONG	i	451	2.21729
19	19	0	63	Ha	AFirst	10	30	1	-1	1	50	-50	INCONG	u	738	1.35501
19	19	0	63	Ha	AFirst	11	4	0	-1	1	100	-100	INCONG	i	453	2.20751
19	19	0	63	Ha	AFirst	12	19	0	1	1	50	-50	CONG	i	596	1.67785
19	19	0	63	Ha	AFirst	13	71	1	1	1	50	-50	CONG	i	533	1.87617
19	19	0	63	Ha	AFirst	14	46	1	1	1	50	-50	CONG	i	657	1.52207
19	19	0	63	Ha	AFirst	15	1	0	-1	1	100	-100	INCONG	i	703	1.42248
19	19	0	63	Ha	AFirst	16	20	1	1	1	100	-100	CONG	i	796	1.25628
19	19	0	63	Ha	AFirst	17	46	1	1	1	50	-50	CONG	u	806	1.24069
19	19	0	63	Ha	AFirst	18	19	0	-1	1	50	-50	INCONG	i	678	1.47493
19	19	0	63	Ha	AFirst	19	1	0	1	1	50	-50	CONG	u	708	1.41243
19	19	0	63	Ha	AFirst	20	71	1	-1	1	50	-50	INCONG	i	505	1.9802
19	19	0	63	Ha	AFirst	21	19	0	1	1	100	-100	CONG	u	518	1.9305
19	19	0	63	Ha	AFirst	22	46	1	1	1	100	-100	CONG	u	522	1.91571
19	19	0	63	Ha	AFirst	23	30	1	1	1	50	-50	CONG	i	542	1.84502
19	19	0	63	Ha	AFirst	24	71	1	1	1	100	-100	CONG	u	488	2.04918
19	19	0	63	Ha	AFirst	25	19	0	-1	1	100	-100	INCONG	u	470	2.12766
19	19	0	63	Ha	AFirst	26	20	1	1	1	50	-50	CONG	i	868	1.15207
19	19	0	63	Ha	AFirst	27	20	1	1	1	50	-50	CONG	u	818	1.22249
19	19	0	63	Ha	AFirst	28	30	1	1	1	100	-100	CONG	i	546	1.8315
19	19	0	63	Ha	AFirst	29	4	0	-1	1	50	-50	INCONG	i	478	2.09205
19	19	0	63	Ha	AFirst	30	30	1	-1	1	100	-100	INCONG	u	468	2.13675
19	19	0	63	Ha	AFirst	31	19	0	-1	1	50	-50	INCONG	u	563	1.7762
19	19	0	63	Ha	AFirst	32	71	1	-1	1	100	-100	INCONG	u	445	2.24719
19	19	0	63	Ha	AFirst	33	4	0	1	1	50	-50	CONG	u	597	1.67504
19	19	0	63	Ha	AFirst	34	46	1	-1	1	50	-50	INCONG	i	542	1.84502
19	19	0	63	Ha	AFirst	35	20	1	-1	1	50	-50	INCONG	i	713	1.40252
19	19	0	63	Ha	AFirst	36	71	1	-1	1	100	-100	INCONG	i	446	2.24215
19	19	0	63	Ha	AFirst	37	2	0	-1	1	50	-50	INCONG	i	477	2.09644
19	19	0	63	Ha	AFirst	38	4	0	-1	1	50	-50	INCONG	u	619	1.61551
19	19	0	63	Ha	AFirst	39	20	1	1	1	100	-100	CONG	u	428	2.33645
19	19	0	63	Ha	AFirst	40	1	0	1	1	50	-50	CONG	i	796	1.25628
19	19	0	63	Ha	AFirst	41	4	0	-1	1	100	-100	INCONG	u	445	2.24719
19	19	0	63	Ha	AFirst	42	1	0	1	1	100	-100	CONG	i	604	1.65563
19	19	0	63	Ha	AFirst	43	46	1	1	1	100	-100	CONG	i	468	2.13675
19	19	0	63	Ha	AFirst	44	71	1	1	1	50	-50	CONG	u	538	1.85874
19	19	0	63	Ha	AFirst	45	19	0	-1	1	100	-100	INCONG	i	477	2.09644
19	19	0	63	Ha	AFirst	46	4	0	1	1	100	-100	CONG	u	524	1.9084
19	19	0	63	Ha	AFirst	47	19	0	1	1	50	-50	CONG	u	616	1.62338
19	19	0	63	Ha	AFirst	48	46	1	-1	1	50	-50	INCONG	u	552	1.81159
19	19	0	63	Ha	AFirst	49	30	1	1	1	100	-100	CONG	u	436	2.29358
19	19	0	63	Ha	AFirst	50	2	0	-1	1	50	-50	INCONG	u	459	2.17865
19	19	0	63	Ha	AFirst	51	30	1	-1	1	100	-100	INCONG	i	562	1.77936
19	19	0	63	Ha	AFirst	52	4	0	1	1	50	-50	CONG	i	612	1.63399
19	19	0	63	Ha	AFirst	53	1	0	-1	1	100	-100	INCONG	u	701	1.42653
19	19	0	63	Ha	AFirst	54	20	1	-1	1	100	-100	INCONG	u	474	2.1097
19	19	0	63	Ha	AFirst	55	1	0	-1	1	50	-50	INCONG	u	472	2.11864
19	19	0	63	Ha	AFirst	56	46	1	-1	1	100	-100	INCONG	u	710	1.40845
19	19	0	63	Ha	AFirst	57	2	0	1	1	50	-50	CONG	u	595	1.68067
19	19	0	63	Ha	AFirst	58	20	1	-1	1	50	-50	INCONG	u	804	1.24378
19	19	0	63	Ha	AFirst	59	19	0	1	1	100	-100	CONG	i	533	1.87617
19	19	0	63	Ha	AFirst	60	2	0	-1	1	100	-100	INCONG	u	473	2.11416
19	19	0	63	Ha	AFirst	61	2	0	1	1	50	-50	CONG	i	519	1.92678
19	19	0	63	Ha	AFirst	62	30	1	1	1	50	-50	CONG	u	578	1.7301
19	19	0	63	Ha	AFirst	63	1	0	1	1	100	-100	CONG	u	564	1.77305
19	19	0	63	Ha	AFirst	64	2	0	1	1	100	-100	CONG	u	463	2.15983
19	19	0	63	An	AFirst	1	2	0	-1	-1	-50	50	CONG	u	1194	0.837521
19	19	0	63	An	AFirst	2	30	1	-1	-1	-50	50	CONG	u	988	1.01215
19	19	0	63	An	AFirst	3	46	1	1	-1	-100	100	INCONG	i	829	1.20627
19	19	0	63	An	AFirst	4	1	0	1	-1	-100	100	INCONG	u	773	1.29366
19	19	0	63	An	AFirst	5	19	0	-1	-1	-50	50	CONG	i	911	1.09769
19	19	0	63	An	AFirst	6	19	0	-1	-1	-100	100	CONG	i	555	1.8018
19	19	0	63	An	AFirst	7	2	0	-1	-1	-100	100	CONG	u	573	1.7452
19	19	0	63	An	AFirst	8	30	1	-1	-1	-100	100	CONG	u	519	1.92678
19	19	0	63	An	AFirst	9	4	0	-1	-1	-100	100	CONG	u	594	1.6835
19	19	0	63	An	AFirst	10	71	1	1	-1	-100	100	INCONG	u	700	1.42857
19	19	0	63	An	AFirst	12	1	0	-1	-1	-50	50	CONG	u	887	1.1274
19	19	0	63	An	AFirst	13	19	0	1	-1	-100	100	INCONG	i	645	1.55039
19	19	0	63	An	AFirst	14	46	1	1	-1	-100	100	INCONG	u	660	1.51515
19	19	0	63	An	AFirst	15	19	0	-1	-1	-50	50	CONG	u	827	1.20919
19	19	0	63	An	AFirst	16	20	1	1	-1	-100	100	INCONG	i	651	1.5361
19	19	0	63	An	AFirst	17	46	1	-1	-1	-100	100	CONG	u	578	1.7301
19	19	0	63	An	AFirst	18	19	0	1	-1	-100	100	INCONG	u	652	1.53374
19	19	0	63	An	AFirst	19	71	1	1	-1	-100	100	INCONG	i	643	1.55521
19	19	0	63	An	AFirst	20	1	0	1	-1	-100	100	INCONG	i	618	1.61812
19	19	0	63	An	AFirst	21	46	1	1	-1	-50	50	INCONG	u	579	1.72712
19	19	0	63	An	AFirst	22	30	1	1	-1	-100	100	INCONG	i	565	1.76991
19	19	0	63	An	AFirst	23	30	1	1	-1	-100	100	INCONG	u	568	1.76056
19	19	0	63	An	AFirst	24	71	1	-1	-1	-50	50	CONG	i	546	1.8315
19	19	0	63	An	AFirst	25	1	0	-1	-1	-100	100	CONG	i	646	1.54799
19	19	0	63	An	AFirst	26	20	1	-1	-1	-50	50	CONG	u	957	1.04493
19	19	0	63	An	AFirst	27	2	0	1	-1	-100	100	INCONG	i	808	1.23762
19	19	0	63	An	AFirst	28	46	1	-1	-1	-50	50	CONG	u	696	1.43678
19	19	0	63	An	AFirst	29	4	0	1	-1	-100	100	INCONG	u	581	1.72117
19	19	0	63	An	AFirst	30	1	0	-1	-1	-100	100	CONG	u	607	1.64745
19	19	0	63	An	AFirst	31	71	1	1	-1	-50	50	INCONG	u	688	1.45349
19	19	0	63	An	AFirst	32	19	0	-1	-1	-100	100	CONG	u	677	1.4771
19	19	0	63	An	AFirst	33	19	0	1	-1	-50	50	INCONG	u	819	1.221
19	19	0	63	An	AFirst	34	71	1	-1	-1	-100	100	CONG	u	611	1.63666
19	19	0	63	An	AFirst	35	2	0	1	-1	-50	50	INCONG	u	612	1.63399
19	19	0	63	An	AFirst	36	30	1	-1	-1	-100	100	CONG	i	669	1.49477
19	19	0	63	An	AFirst	37	2	0	1	-1	-50	50	INCONG	i	779	1.2837
19	19	0	63	An	AFirst	38	2	0	-1	-1	-50	50	CONG	i	533	1.87617
19	19	0	63	An	AFirst	39	71	1	-1	-1	-50	50	CONG	u	657	1.52207
19	19	0	63	An	AFirst	40	46	1	1	-1	-50	50	INCONG	i	583	1.71527
19	19	0	63	An	AFirst	41	4	0	-1	-1	-50	50	CONG	u	554	1.80505
19	19	0	63	An	AFirst	42	46	1	-1	-1	-100	100	CONG	i	573	1.7452
19	19	0	63	An	AFirst	43	1	0	-1	-1	-50	50	CONG	i	863	1.15875
19	19	0	63	An	AFirst	44	19	0	1	-1	-50	50	INCONG	i	822	1.21655
19	19	0	63	An	AFirst	45	20	1	-1	-1	-100	100	CONG	i	742	1.34771
19	19	0	63	An	AFirst	46	4	0	-1	-1	-50	50	CONG	i	609	1.64204
19	19	0	63	An	AFirst	47	20	1	-1	-1	-50	50	CONG	i	1073	0.931966
19	19	0	63	An	AFirst	48	1	0	1	-1	-50	50	INCONG	u	663	1.5083
19	19	0	63	An	AFirst	49	20	1	-1	-1	-100	100	CONG	u	638	1.5674
19	19	0	63	An	AFirst	50	2	0	-1	-1	-100	100	CONG	i	573	1.7452
19	19	0	63	An	AFirst	51	30	1	1	-1	-50	50	INCONG	i	1063	0.940734
19	19	0	63	An	AFirst	52	4	0	1	-1	-100	100	INCONG	i	702	1.4245
19	19	0	63	An	AFirst	53	4	0	-1	-1	-100	100	CONG	i	618	1.61812
19	19	0	63	An	AFirst	54	2	0	1	-1	-100	100	INCONG	u	587	1.70358
19	19	0	63	An	AFirst	55	20	1	1	-1	-50	50	INCONG	u	725	1.37931
19	19	0	63	An	AFirst	56	30	1	1	-1	-50	50	INCONG	u	529	1.89036
19	19	0	63	An	AFirst	57	4	0	1	-1	-50	50	INCONG	u	573	1.7452
19	19	0	63	An	AFirst	58	1	0	1	-1	-50	50	INCONG	i	743	1.3459
19	19	0	63	An	AFirst	59	30	1	-1	-1	-50	50	CONG	i	602	1.66113
19	19	0	63	An	AFirst	60	71	1	1	-1	-50	50	INCONG	i	643	1.55521
19	19	0	63	An	AFirst	61	71	1	-1	-1	-100	100	CONG	i	507	1.97239
19	19	0	63	An	AFirst	62	46	1	-1	-1	-50	50	CONG	i	591	1.69205
19	19	0	63	An	AFirst	63	20	1	1	-1	-100	100	INCONG	u	665	1.50376
19	19	0	63	An	AFirst	64	4	0	1	-1	-50	50	INCONG	i	656	1.52439
20	19	0	90	Ha	Hfirst	1	4	0	1	1	100	-100	CONG	i	1077	0.928505
20	19	0	90	Ha	Hfirst	2	20	1	1	1	100	-100	CONG	i	1139	0.877963
20	19	0	90	Ha	Hfirst	3	71	1	1	1	100	-100	CONG	u	639	1.56495
20	19	0	90	Ha	Hfirst	4	71	1	-1	1	50	-50	INCONG	u	893	1.11982
20	19	0	90	Ha	Hfirst	5	19	0	-1	1	50	-50	INCONG	i	883	1.1325
20	19	0	90	Ha	Hfirst	6	20	1	1	1	100	-100	CONG	u	881	1.13507
20	19	0	90	Ha	Hfirst	7	30	1	1	1	50	-50	CONG	u	935	1.06952
20	19	0	90	Ha	Hfirst	8	1	0	1	1	50	-50	CONG	u	954	1.04822
20	19	0	90	Ha	Hfirst	9	4	0	-1	1	100	-100	INCONG	u	677	1.4771
20	19	0	90	Ha	Hfirst	10	2	0	1	1	100	-100	CONG	i	691	1.44718
20	19	0	90	Ha	Hfirst	11	46	1	1	1	100	-100	CONG	u	527	1.89753
20	19	0	90	Ha	Hfirst	12	19	0	-1	1	100	-100	INCONG	u	499	2.00401
20	19	0	90	Ha	Hfirst	13	71	1	1	1	50	-50	CONG	u	601	1.66389
20	19	0	90	Ha	Hfirst	14	30	1	-1	1	100	-100	INCONG	u	514	1.94553
20	19	0	90	Ha	Hfirst	15	20	1	-1	1	50	-50	INCONG	u	719	1.39082
20	19	0	90	Ha	Hfirst	16	46	1	1	1	50	-50	CONG	i	571	1.75131
20	19	0	90	Ha	Hfirst	17	71	1	-1	1	100	-100	INCONG	u	501	1.99601
20	19	0	90	Ha	Hfirst	18	1	0	-1	1	100	-100	INCONG	i	545	1.83486
20	19	0	90	Ha	Hfirst	19	30	1	-1	1	100	-100	INCONG	i	565	1.76991
20	19	0	90	Ha	Hfirst	20	20	1	1	1	50	-50	CONG	i	927	1.07875
20	19	0	90	Ha	Hfirst	21	2	0	1	1	50	-50	CONG	u	843	1.18624
20	19	0	90	Ha	Hfirst	22	19	0	-1	1	100	-100	INCONG	i	491	2.03666
20	19	0	90	Ha	Hfirst	23	71	1	1	1	100	-100	CONG	i	592	1.68919
20	19	0	90	Ha	Hfirst	24	19	0	1	1	50	-50	CONG	u	770	1.2987
20	19	0	90	Ha	Hfirst	25	30	1	1	1	100	-100	CONG	i	523	1.91205
20	19	0	90	Ha	Hfirst	26	1	0	1	1	100	-100	CONG	i	463	2.15983
20	19	0	90	Ha	Hfirst	27	46	1	-1	1	50	-50	INCONG	u	518	1.9305
20	19	0	90	Ha	Hfirst	28	2	0	-1	1	100	-100	INCONG	i	490	2.04082
20	19	0	90	Ha	Hfirst	29	71	1	-1	1	50	-50	INCONG	i	568	1.76056
20	19	0	90	Ha	Hfirst	30	19	0	1	1	100	-100	CONG	u	578	1.7301
20	19	0	90	Ha	Hfirst	31	4	0	-1	1	100	-100	INCONG	i	444	2.25225
20	19	0	90	Ha	Hfirst	32	30	1	-1	1	50	-50	INCONG	i	555	1.8018
20	19	0	90	Ha	Hfirst	33	2	0	1	1	100	-100	CONG	u	430	2.32558
20	19	0	90	Ha	Hfirst	34	19	0	-1	1	50	-50	INCONG	u	382	2.6178
20	19	0	90	Ha	Hfirst	35	20	1	-1	1	100	-100	INCONG	u	464	2.15517
20	19	0	90	Ha	Hfirst	36	71	1	-1	1	100	-100	INCONG	i	399	2.50627
20	19	0	90	Ha	Hfirst	37	1	0	1	1	100	-100	CONG	u	376	2.65957
20	19	0	90	Ha	Hfirst	38	4	0	-1	1	50	-50	INCONG	i	442	2.26244
20	19	0	90	Ha	Hfirst	39	20	1	-1	1	100	-100	INCONG	i	561	1.78253
20	19	0	90	Ha	Hfirst	40	2	0	-1	1	100	-100	INCONG	u	444	2.25225
20	19	0	90	Ha	Hfirst	41	1	0	-1	1	100	-100	INCONG	u	363	2.75482
20	19	0	90	Ha	Hfirst	42	4	0	-1	1	50	-50	INCONG	u	414	2.41546
20	19	0	90	Ha	Hfirst	43	19	0	1	1	100	-100	CONG	i	519	1.92678
20	19	0	90	Ha	Hfirst	44	4	0	1	1	50	-50	CONG	i	467	2.14133
20	19	0	90	Ha	Hfirst	46	1	0	-1	1	50	-50	INCONG	u	670	1.49254
20	19	0	90	Ha	Hfirst	47	2	0	-1	1	50	-50	INCONG	i	628	1.59236
20	19	0	90	Ha	Hfirst	48	19	0	1	1	50	-50	CONG	i	812	1.23153
20	19	0	90	Ha	Hfirst	49	30	1	1	1	50	-50	CONG	i	701	1.42653
20	19	0	90	Ha	Hfirst	50	2	0	1	1	50	-50	CONG	i	585	1.7094
20	19	0	90	Ha	Hfirst	51	20	1	1	1	50	-50	CONG	u	1211	0.825764
20	19	0	90	Ha	Hfirst	52	2	0	-1	1	50	-50	INCONG	u	548	1.82482
20	19	0	90	Ha	Hfirst	53	30	1	1	1	100	-100	CONG	u	704	1.42045
20	19	0	90	Ha	Hfirst	54	46	1	-1	1	100	-100	INCONG	u	516	1.93798
20	19	0	90	Ha	Hfirst	55	46	1	-1	1	50	-50	INCONG	i	552	1.81159
20	19	0	90	Ha	Hfirst	56	4	0	1	1	100	-100	CONG	u	507	1.97239
20	19	0	90	Ha	Hfirst	57	30	1	-1	1	50	-50	INCONG	u	472	2.11864
20	19	0	90	Ha	Hfirst	58	1	0	-1	1	50	-50	INCONG	i	550	1.81818
20	19	0	90	Ha	Hfirst	59	46	1	1	1	100	-100	CONG	i	529	1.89036
20	19	0	90	Ha	Hfirst	60	71	1	1	1	50	-50	CONG	i	525	1.90476
20	19	0	90	Ha	Hfirst	61	1	0	1	1	50	-50	CONG	i	568	1.76056
20	19	0	90	Ha	Hfirst	62	46	1	-1	1	100	-100	INCONG	i	506	1.97628
20	19	0	90	Ha	Hfirst	63	46	1	1	1	50	-50	CONG	u	559	1.78891
20	19	0	90	Ha	Hfirst	64	4	0	1	1	50	-50	CONG	u	482	2.07469
20	19	0	90	An	Hfirst	1	2	0	-1	-1	-100	100	CONG	u	904	1.10619
20	19	0	90	An	Hfirst	2	46	1	1	-1	-100	100	INCONG	i	629	1.58983
20	19	0	90	An	Hfirst	3	19	0	-1	-1	-50	50	CONG	i	637	1.56986
20	19	0	90	An	Hfirst	4	71	1	-1	-1	-50	50	CONG	i	612	1.63399
20	19	0	90	An	Hfirst	5	19	0	-1	-1	-50	50	CONG	u	557	1.79533
20	19	0	90	An	Hfirst	6	46	1	1	-1	-50	50	INCONG	i	1048	0.954198
20	19	0	90	An	Hfirst	7	1	0	1	-1	-50	50	INCONG	i	566	1.76678
20	19	0	90	An	Hfirst	8	46	1	-1	-1	-50	50	CONG	i	609	1.64204
20	19	0	90	An	Hfirst	9	30	1	-1	-1	-50	50	CONG	i	505	1.9802
20	19	0	90	An	Hfirst	10	1	0	-1	-1	-50	50	CONG	u	541	1.84843
20	19	0	90	An	Hfirst	11	1	0	-1	-1	-50	50	CONG	i	753	1.32802
20	19	0	90	An	Hfirst	12	4	0	-1	-1	-50	50	CONG	u	572	1.74825
20	19	0	90	An	Hfirst	13	20	1	-1	-1	-50	50	CONG	u	766	1.30548
20	19	0	90	An	Hfirst	14	20	1	-1	-1	-50	50	CONG	i	800	1.25
20	19	0	90	An	Hfirst	15	30	1	1	-1	-100	100	INCONG	i	577	1.7331
20	19	0	90	An	Hfirst	16	2	0	1	-1	-50	50	INCONG	u	571	1.75131
20	19	0	90	An	Hfirst	17	4	0	-1	-1	-100	100	CONG	i	749	1.33511
20	19	0	90	An	Hfirst	18	19	0	1	-1	-50	50	INCONG	u	545	1.83486
20	19	0	90	An	Hfirst	19	4	0	1	-1	-50	50	INCONG	u	500	2
20	19	0	90	An	Hfirst	20	30	1	1	-1	-100	100	INCONG	u	666	1.5015
20	19	0	90	An	Hfirst	21	30	1	-1	-1	-100	100	CONG	i	536	1.86567
20	19	0	90	An	Hfirst	22	2	0	-1	-1	-100	100	CONG	i	515	1.94175
20	19	0	90	An	Hfirst	23	71	1	-1	-1	-100	100	CONG	u	440	2.27273
20	19	0	90	An	Hfirst	24	30	1	-1	-1	-100	100	CONG	u	456	2.19298
20	19	0	90	An	Hfirst	25	2	0	1	-1	-100	100	INCONG	u	479	2.08768
20	19	0	90	An	Hfirst	26	30	1	-1	-1	-50	50	CONG	u	469	2.1322
20	19	0	90	An	Hfirst	27	2	0	-1	-1	-50	50	CONG	i	667	1.49925
20	19	0	90	An	Hfirst	28	4	0	1	-1	-100	100	INCONG	i	577	1.7331
20	19	0	90	An	Hfirst	29	19	0	1	-1	-100	100	INCONG	i	499	2.00401
20	19	0	90	An	Hfirst	30	46	1	-1	-1	-100	100	CONG	i	552	1.81159
20	19	0	90	An	Hfirst	31	71	1	1	-1	-100	100	INCONG	u	451	2.21729
20	19	0	90	An	Hfirst	32	30	1	1	-1	-50	50	INCONG	i	651	1.5361
20	19	0	90	An	Hfirst	33	20	1	-1	-1	-100	100	CONG	i	818	1.22249
20	19	0	90	An	Hfirst	34	46	1	1	-1	-100	100	INCONG	u	467	2.14133
20	19	0	90	An	Hfirst	35	71	1	-1	-1	-50	50	CONG	u	473	2.11416
20	19	0	90	An	Hfirst	36	19	0	1	-1	-100	100	INCONG	u	623	1.60514
20	19	0	90	An	Hfirst	37	71	1	1	-1	-50	50	INCONG	u	511	1.95695
20	19	0	90	An	Hfirst	38	20	1	1	-1	-50	50	INCONG	i	772	1.29534
20	19	0	90	An	Hfirst	39	46	1	1	-1	-50	50	INCONG	u	582	1.71821
20	19	0	90	An	Hfirst	40	46	1	-1	-1	-50	50	CONG	u	888	1.12613
20	19	0	90	An	Hfirst	41	71	1	1	-1	-100	100	INCONG	i	438	2.28311
20	19	0	90	An	Hfirst	42	71	1	-1	-1	-100	100	CONG	i	548	1.82482
20	19	0	90	An	Hfirst	43	1	0	1	-1	-100	100	INCONG	u	488	2.04918
20	19	0	90	An	Hfirst	44	4	0	1	-1	-50	50	INCONG	i	597	1.67504
20	19	0	90	An	Hfirst	45	46	1	-1	-1	-100	100	CONG	u	614	1.62866
20	19	0	90	An	Hfirst	46	20	1	1	-1	-50	50	INCONG	u	711	1.40647
20	19	0	90	An	Hfirst	47	1	0	-1	-1	-100	100	CONG	i	628	1.59236
20	19	0	90	An	Hfirst	48	4	0	-1	-1	-50	50	CONG	i	500	2
20	19	0	90	An	Hfirst	49	20	1	1	-1	-100	100	INCONG	u	521	1.91939
20	19	0	90	An	Hfirst	50	19	0	-1	-1	-100	100	CONG	u	581	1.72117
20	19	0	90	An	Hfirst	51	19	0	-1	-1	-100	100	CONG	i	559	1.78891
20	19	0	90	An	Hfirst	52	20	1	1	-1	-100	100	INCONG	i	602	1.66113
20	19	0	90	An	Hfirst	53	2	0	1	-1	-100	100	INCONG	i	627	1.5949
20	19	0	90	An	Hfirst	54	2	0	1	-1	-50	50	INCONG	i	595	1.68067
20	19	0	90	An	Hfirst	55	4	0	1	-1	-100	100	INCONG	u	573	1.7452
20	19	0	90	An	Hfirst	56	1	0	1	-1	-50	50	INCONG	u	566	1.76678
20	19	0	90	An	Hfirst	57	1	0	1	-1	-100	100	INCONG	i	481	2.079
20	19	0	90	An	Hfirst	58	20	1	-1	-1	-100	100	CONG	u	831	1.20337
20	19	0	90	An	Hfirst	59	1	0	-1	-1	-100	100	CONG	u	535	1.86916
20	19	0	90	An	Hfirst	60	71	1	1	-1	-50	50	INCONG	i	1338	0.747384
20	19	0	90	An	Hfirst	61	30	1	1	-1	-50	50	INCONG	u	766	1.30548
20	19	0	90	An	Hfirst	62	4	0	-1	-1	-100	100	CONG	u	577	1.7331
20	19	0	90	An	Hfirst	63	19	0	1	-1	-50	50	INCONG	i	642	1.55763
20	19	0	90	An	Hfirst	64	2	0	-1	-1	-50	50	CONG	u	553	1.80832
21	25	0	53	Ha	AFirst	2	1	0	-1	1	50	-50	INCONG	u	896	1.11607
21	25	0	53	Ha	AFirst	3	30	1	-1	1	100	-100	INCONG	i	854	1.17096
21	25	0	53	Ha	AFirst	4	2	0	-1	1	100	-100	INCONG	u	708	1.41243
21	25	0	53	Ha	AFirst	5	4	0	1	1	100	-100	CONG	i	769	1.30039
21	25	0	53	Ha	AFirst	6	2	0	-1	1	50	-50	INCONG	i	1091	0.91659
21	25	0	53	Ha	AFirst	7	1	0	1	1	100	-100	CONG	i	712	1.40449
21	25	0	53	Ha	AFirst	8	19	0	1	1	50	-50	CONG	i	965	1.03627
21	25	0	53	Ha	AFirst	9	71	1	-1	1	100	-100	INCONG	u	759	1.31752
21	25	0	53	Ha	AFirst	10	4	0	1	1	50	-50	CONG	u	833	1.20048
21	25	0	53	Ha	AFirst	11	46	1	1	1	100	-100	CONG	u	657	1.52207
21	25	0	53	Ha	AFirst	12	4	0	-1	1	50	-50	INCONG	u	600	1.66667
21	25	0	53	Ha	AFirst	13	1	0	1	1	100	-100	CONG	u	505	1.9802
21	25	0	53	Ha	AFirst	14	46	1	1	1	100	-100	CONG	i	534	1.87266
21	25	0	53	Ha	AFirst	16	71	1	1	1	100	-100	CONG	i	713	1.40252
21	25	0	53	Ha	AFirst	17	71	1	1	1	50	-50	CONG	u	1246	0.802568
21	25	0	53	Ha	AFirst	18	71	1	-1	1	100	-100	INCONG	i	748	1.3369
21	25	0	53	Ha	AFirst	19	20	1	-1	1	50	-50	INCONG	u	1103	0.906618
21	25	0	53	Ha	AFirst	20	1	0	1	1	50	-50	CONG	u	924	1.08225
21	25	0	53	Ha	AFirst	21	46	1	-1	1	100	-100	INCONG	u	536	1.86567
21	25	0	53	Ha	AFirst	22	46	1	-1	1	100	-100	INCONG	i	588	1.70068
21	25	0	53	Ha	AFirst	23	20	1	-1	1	100	-100	INCONG	u	541	1.84843
21	25	0	53	Ha	AFirst	24	71	1	-1	1	50	-50	INCONG	u	481	2.079
21	25	0	53	Ha	AFirst	25	19	0	1	1	50	-50	CONG	u	767	1.30378
21	25	0	53	Ha	AFirst	26	1	0	-1	1	50	-50	INCONG	i	1009	0.99108
21	25	0	53	Ha	AFirst	27	46	1	1	1	50	-50	CONG	u	842	1.18765
21	25	0	53	Ha	AFirst	28	46	1	1	1	50	-50	CONG	i	737	1.35685
21	25	0	53	Ha	AFirst	29	30	1	-1	1	50	-50	INCONG	i	1020	0.980392
21	25	0	53	Ha	AFirst	30	19	0	-1	1	100	-100	INCONG	u	772	1.29534
21	25	0	53	Ha	AFirst	31	4	0	1	1	50	-50	CONG	i	694	1.44092
21	25	0	53	Ha	AFirst	32	20	1	1	1	100	-100	CONG	i	779	1.2837
21	25	0	53	Ha	AFirst	33	1	0	-1	1	100	-100	INCONG	i	910	1.0989
21	25	0	53	Ha	AFirst	34	20	1	1	1	50	-50	CONG	i	1322	0.75643
21	25	0	53	Ha	AFirst	35	2	0	-1	1	100	-100	INCONG	i	1070	0.934579
21	25	0	53	Ha	AFirst	36	46	1	-1	1	50	-50	INCONG	i	828	1.20773
21	25	0	53	Ha	AFirst	37	30	1	1	1	100	-100	CONG	u	733	1.36426
21	25	0	53	Ha	AFirst	38	19	0	1	1	100	-100	CONG	u	721	1.38696
21	25	0	53	Ha	AFirst	39	2	0	1	1	100	-100	CONG	i	701	1.42653
21	25	0	53	Ha	AFirst	40	1	0	-1	1	100	-100	INCONG	u	802	1.24688
21	25	0	53	Ha	AFirst	41	19	0	1	1	100	-100	CONG	i	674	1.48368
21	25	0	53	Ha	AFirst	42	2	0	-1	1	50	-50	INCONG	u	929	1.07643
21	25	0	53	Ha	AFirst	44	19	0	-1	1	50	-50	INCONG	u	718	1.39276
21	25	0	53	Ha	AFirst	46	2	0	1	1	50	-50	CONG	u	1498	0.667557
21	25	0	53	Ha	AFirst	49	4	0	-1	1	50	-50	INCONG	i	1134	0.881834
21	25	0	53	Ha	AFirst	50	46	1	-1	1	50	-50	INCONG	u	970	1.03093
21	25	0	53	Ha	AFirst	51	20	1	1	1	100	-100	CONG	u	1108	0.902527
21	25	0	53	Ha	AFirst	52	2	0	1	1	100	-100	CONG	u	952	1.05042
21	25	0	53	Ha	AFirst	53	71	1	1	1	50	-50	CONG	i	1419	0.704722
21	25	0	53	Ha	AFirst	54	71	1	-1	1	50	-50	INCONG	i	1371	0.729395
21	25	0	53	Ha	AFirst	55	1	0	1	1	50	-50	CONG	i	1077	0.928505
21	25	0	53	Ha	AFirst	56	20	1	-1	1	50	-50	INCONG	i	1235	0.809717
21	25	0	53	Ha	AFirst	57	2	0	1	1	50	-50	CONG	i	1043	0.958773
21	25	0	53	Ha	AFirst	58	4	0	-1	1	100	-100	INCONG	i	738	1.35501
21	25	0	53	Ha	AFirst	59	4	0	1	1	100	-100	CONG	u	934	1.07066
21	25	0	53	Ha	AFirst	60	4	0	-1	1	100	-100	INCONG	u	930	1.07527
21	25	0	53	Ha	AFirst	61	30	1	1	1	100	-100	CONG	i	782	1.27877
21	25	0	53	Ha	AFirst	62	30	1	-1	1	100	-100	INCONG	u	632	1.58228
21	25	0	53	Ha	AFirst	63	20	1	1	1	50	-50	CONG	u	624	1.60256
21	25	0	53	Ha	AFirst	64	71	1	1	1	100	-100	CONG	u	815	1.22699
21	25	0	53	An	AFirst	1	2	0	1	-1	-50	50	INCONG	i	1404	0.712251
21	25	0	53	An	AFirst	2	71	1	1	-1	-100	100	INCONG	i	1317	0.759301
21	25	0	53	An	AFirst	3	2	0	-1	-1	-100	100	CONG	i	865	1.15607
21	25	0	53	An	AFirst	4	19	0	-1	-1	-50	50	CONG	i	1248	0.801282
21	25	0	53	An	AFirst	5	30	1	-1	-1	-100	100	CONG	i	904	1.10619
21	25	0	53	An	AFirst	6	19	0	1	-1	-100	100	INCONG	u	1164	0.859107
21	25	0	53	An	AFirst	7	19	0	1	-1	-100	100	INCONG	i	863	1.15875
21	25	0	53	An	AFirst	8	46	1	1	-1	-100	100	INCONG	u	749	1.33511
21	25	0	53	An	AFirst	9	4	0	-1	-1	-100	100	CONG	i	646	1.54799
21	25	0	53	An	AFirst	12	20	1	1	-1	-100	100	INCONG	u	1268	0.788644
21	25	0	53	An	AFirst	13	30	1	1	-1	-100	100	INCONG	u	939	1.06496
21	25	0	53	An	AFirst	14	1	0	1	-1	-100	100	INCONG	i	798	1.25313
21	25	0	53	An	AFirst	15	4	0	1	-1	-50	50	INCONG	i	839	1.1919
21	25	0	53	An	AFirst	16	2	0	1	-1	-100	100	INCONG	i	727	1.37552
21	25	0	53	An	AFirst	17	1	0	-1	-1	-100	100	CONG	u	699	1.43062
21	25	0	53	An	AFirst	18	19	0	-1	-1	-50	50	CONG	u	624	1.60256
21	25	0	53	An	AFirst	19	1	0	-1	-1	-100	100	CONG	i	640	1.5625
21	25	0	53	An	AFirst	20	71	1	1	-1	-50	50	INCONG	i	832	1.20192
21	25	0	53	An	AFirst	21	30	1	-1	-1	-50	50	CONG	i	695	1.43885
21	25	0	53	An	AFirst	22	4	0	1	-1	-100	100	INCONG	i	716	1.39665
21	25	0	53	An	AFirst	23	46	1	1	-1	-100	100	INCONG	i	824	1.21359
21	25	0	53	An	AFirst	24	30	1	1	-1	-50	50	INCONG	u	984	1.01626
21	25	0	53	An	AFirst	25	71	1	-1	-1	-50	50	CONG	u	907	1.10254
21	25	0	53	An	AFirst	26	46	1	-1	-1	-50	50	CONG	u	919	1.08814
21	25	0	53	An	AFirst	27	71	1	-1	-1	-100	100	CONG	u	772	1.29534
21	25	0	53	An	AFirst	28	46	1	-1	-1	-50	50	CONG	i	758	1.31926
21	25	0	53	An	AFirst	29	4	0	-1	-1	-50	50	CONG	i	841	1.18906
21	25	0	53	An	AFirst	30	19	0	1	-1	-50	50	INCONG	u	760	1.31579
21	25	0	53	An	AFirst	31	1	0	1	-1	-50	50	INCONG	u	947	1.05597
21	25	0	53	An	AFirst	32	2	0	1	-1	-50	50	INCONG	u	773	1.29366
21	25	0	53	An	AFirst	33	20	1	1	-1	-100	100	INCONG	i	1328	0.753012
21	25	0	53	An	AFirst	34	20	1	-1	-1	-100	100	CONG	i	748	1.3369
21	25	0	53	An	AFirst	35	4	0	-1	-1	-100	100	CONG	u	655	1.52672
21	25	0	53	An	AFirst	36	19	0	-1	-1	-100	100	CONG	i	822	1.21655
21	25	0	53	An	AFirst	37	46	1	1	-1	-50	50	INCONG	u	670	1.49254
21	25	0	53	An	AFirst	38	4	0	1	-1	-50	50	INCONG	u	844	1.18483
21	25	0	53	An	AFirst	39	1	0	1	-1	-50	50	INCONG	i	971	1.02987
21	25	0	53	An	AFirst	40	1	0	1	-1	-100	100	INCONG	u	669	1.49477
21	25	0	53	An	AFirst	41	20	1	1	-1	-50	50	INCONG	i	939	1.06496
21	25	0	53	An	AFirst	42	4	0	1	-1	-100	100	INCONG	u	495	2.0202
21	25	0	53	An	AFirst	43	71	1	1	-1	-50	50	INCONG	u	420	2.38095
21	25	0	53	An	AFirst	44	71	1	1	-1	-100	100	INCONG	u	723	1.38313
21	25	0	53	An	AFirst	47	2	0	-1	-1	-100	100	CONG	u	974	1.02669
21	25	0	53	An	AFirst	48	2	0	-1	-1	-50	50	CONG	i	1032	0.968992
21	25	0	53	An	AFirst	49	20	1	1	-1	-50	50	INCONG	u	664	1.50602
21	25	0	53	An	AFirst	50	30	1	1	-1	-100	100	INCONG	i	743	1.3459
21	25	0	53	An	AFirst	51	30	1	1	-1	-50	50	INCONG	i	1163	0.859845
21	25	0	53	An	AFirst	52	71	1	-1	-1	-50	50	CONG	i	1053	0.949668
21	25	0	53	An	AFirst	53	71	1	-1	-1	-100	100	CONG	i	812	1.23153
21	25	0	53	An	AFirst	54	46	1	-1	-1	-100	100	CONG	i	773	1.29366
21	25	0	53	An	AFirst	55	1	0	-1	-1	-50	50	CONG	i	583	1.71527
21	25	0	53	An	AFirst	56	19	0	-1	-1	-100	100	CONG	u	616	1.62338
21	25	0	53	An	AFirst	57	2	0	1	-1	-100	100	INCONG	u	1033	0.968054
21	25	0	53	An	AFirst	58	2	0	-1	-1	-50	50	CONG	u	881	1.13507
21	25	0	53	An	AFirst	59	1	0	-1	-1	-50	50	CONG	u	807	1.23916
21	25	0	53	An	AFirst	60	46	1	-1	-1	-100	100	CONG	u	808	1.23762
21	25	0	53	An	AFirst	61	30	1	-1	-1	-50	50	CONG	u	1216	0.822368
21	25	0	53	An	AFirst	62	30	1	-1	-1	-100	100	CONG	u	993	1.00705
21	25	0	53	An	AFirst	63	46	1	1	-1	-50	50	INCONG	i	1466	0.682128
21	25	0	53	An	AFirst	64	4	0	-1	-1	-50	50	CONG	u	1145	0.873362
23	19	0	100	Ha	AFirst	1	20	1	1	1	100	-100	CONG	u	1092	0.915751
23	19	0	100	Ha	AFirst	2	19	0	1	1	100	-100	CONG	u	610	1.63934
23	19	0	100	Ha	AFirst	3	71	1	1	1	50	-50	CONG	u	1355	0.738007
23	19	0	100	Ha	AFirst	4	20	1	1	1	100	-100	CONG	i	909	1.10011
23	19	0	100	Ha	AFirst	6	20	1	-1	1	50	-50	INCONG	u	1341	0.745712
23	19	0	100	Ha	AFirst	8	1	0	-1	1	100	-100	INCONG	u	854	1.17096
23	19	0	100	Ha	AFirst	9	1	0	1	1	50	-50	CONG	u	1380	0.724638
23	19	0	100	Ha	AFirst	10	30	1	-1	1	100	-100	INCONG	i	1182	0.846024
23	19	0	100	Ha	AFirst	11	4	0	-1	1	100	-100	INCONG	i	688	1.45349
23	19	0	100	Ha	AFirst	12	4	0	1	1	50	-50	CONG	u	710	1.40845
23	19	0	100	Ha	AFirst	13	2	0	-1	1	100	-100	INCONG	u	1250	0.8
23	19	0	100	Ha	AFirst	14	20	1	-1	1	50	-50	INCONG	i	1609	0.621504
23	19	0	100	Ha	AFirst	15	2	0	-1	1	50	-50	INCONG	i	922	1.0846
23	19	0	100	Ha	AFirst	17	1	0	1	1	100	-100	CONG	i	858	1.1655
23	19	0	100	Ha	AFirst	19	46	1	-1	1	100	-100	INCONG	i	905	1.10497
23	19	0	100	Ha	AFirst	20	46	1	-1	1	100	-100	INCONG	u	581	1.72117
23	19	0	100	Ha	AFirst	21	46	1	1	1	100	-100	CONG	i	1063	0.940734
23	19	0	100	Ha	AFirst	22	4	0	1	1	50	-50	CONG	i	1038	0.963391
23	19	0	100	Ha	AFirst	23	1	0	-1	1	50	-50	INCONG	i	1078	0.927644
23	19	0	100	Ha	AFirst	24	2	0	1	1	100	-100	CONG	u	1348	0.74184
23	19	0	100	Ha	AFirst	26	20	1	-1	1	100	-100	INCONG	i	946	1.05708
23	19	0	100	Ha	AFirst	27	30	1	-1	1	50	-50	INCONG	u	1606	0.622665
23	19	0	100	Ha	AFirst	28	4	0	-1	1	100	-100	INCONG	u	1566	0.63857
23	19	0	100	Ha	AFirst	30	19	0	-1	1	100	-100	INCONG	i	706	1.41643
23	19	0	100	Ha	AFirst	31	19	0	1	1	50	-50	CONG	i	599	1.66945
23	19	0	100	Ha	AFirst	32	46	1	1	1	50	-50	CONG	i	632	1.58228
23	19	0	100	Ha	AFirst	33	71	1	1	1	100	-100	CONG	i	856	1.16822
23	19	0	100	Ha	AFirst	34	46	1	1	1	100	-100	CONG	u	679	1.47275
23	19	0	100	Ha	AFirst	35	30	1	1	1	100	-100	CONG	i	573	1.7452
23	19	0	100	Ha	AFirst	36	46	1	-1	1	50	-50	INCONG	u	575	1.73913
23	19	0	100	Ha	AFirst	37	4	0	1	1	100	-100	CONG	i	569	1.75747
23	19	0	100	Ha	AFirst	38	46	1	1	1	50	-50	CONG	u	875	1.14286
23	19	0	100	Ha	AFirst	40	2	0	-1	1	100	-100	INCONG	i	1640	0.609756
23	19	0	100	Ha	AFirst	41	71	1	-1	1	50	-50	INCONG	u	599	1.66945
23	19	0	100	Ha	AFirst	42	19	0	1	1	100	-100	CONG	i	528	1.89394
23	19	0	100	Ha	AFirst	43	2	0	1	1	100	-100	CONG	i	940	1.06383
23	19	0	100	Ha	AFirst	44	4	0	1	1	100	-100	CONG	u	488	2.04918
23	19	0	100	Ha	AFirst	45	46	1	-1	1	50	-50	INCONG	i	821	1.21803
23	19	0	100	Ha	AFirst	46	19	0	-1	1	50	-50	INCONG	u	853	1.17233
23	19	0	100	Ha	AFirst	47	4	0	-1	1	50	-50	INCONG	u	564	1.77305
23	19	0	100	Ha	AFirst	48	30	1	-1	1	100	-100	INCONG	u	735	1.36054
23	19	0	100	Ha	AFirst	49	30	1	1	1	50	-50	CONG	i	1442	0.693481
23	19	0	100	Ha	AFirst	50	71	1	-1	1	100	-100	INCONG	i	1586	0.630517
23	19	0	100	Ha	AFirst	53	71	1	1	1	50	-50	CONG	i	632	1.58228
23	19	0	100	Ha	AFirst	54	71	1	-1	1	100	-100	INCONG	u	656	1.52439
23	19	0	100	Ha	AFirst	55	30	1	1	1	50	-50	CONG	u	1127	0.887311
23	19	0	100	Ha	AFirst	56	71	1	1	1	100	-100	CONG	u	1091	0.91659
23	19	0	100	Ha	AFirst	57	1	0	1	1	50	-50	CONG	i	721	1.38696
23	19	0	100	Ha	AFirst	59	2	0	1	1	50	-50	CONG	u	902	1.10865
23	19	0	100	Ha	AFirst	60	30	1	1	1	100	-100	CONG	u	676	1.47929
23	19	0	100	Ha	AFirst	61	1	0	1	1	100	-100	CONG	u	650	1.53846
23	19	0	100	Ha	AFirst	62	1	0	-1	1	100	-100	INCONG	i	1144	0.874126
23	19	0	100	Ha	AFirst	63	19	0	-1	1	100	-100	INCONG	u	915	1.0929
23	19	0	100	Ha	AFirst	64	19	0	1	1	50	-50	CONG	u	976	1.02459
23	19	0	100	An	AFirst	1	1	0	1	-1	-100	100	INCONG	i	1512	0.661376
23	19	0	100	An	AFirst	2	2	0	-1	-1	-50	50	CONG	i	1301	0.76864
23	19	0	100	An	AFirst	4	1	0	1	-1	-100	100	INCONG	u	1707	0.585823
23	19	0	100	An	AFirst	6	1	0	-1	-1	-50	50	CONG	u	1207	0.8285
23	19	0	100	An	AFirst	8	71	1	1	-1	-100	100	INCONG	u	1004	0.996016
23	19	0	100	An	AFirst	9	1	0	-1	-1	-100	100	CONG	i	1445	0.692042
23	19	0	100	An	AFirst	10	30	1	1	-1	-100	100	INCONG	u	796	1.25628
23	19	0	100	An	AFirst	11	19	0	-1	-1	-50	50	CONG	u	886	1.12867
23	19	0	100	An	AFirst	12	4	0	-1	-1	-100	100	CONG	i	875	1.14286
23	19	0	100	An	AFirst	13	4	0	-1	-1	-100	100	CONG	u	825	1.21212
23	19	0	100	An	AFirst	14	30	1	-1	-1	-50	50	CONG	u	1385	0.722022
23	19	0	100	An	AFirst	15	20	1	-1	-1	-50	50	CONG	u	1683	0.594177
23	19	0	100	An	AFirst	16	19	0	1	-1	-100	100	INCONG	i	921	1.08578
23	19	0	100	An	AFirst	17	2	0	1	-1	-50	50	INCONG	i	1309	0.763942
23	19	0	100	An	AFirst	18	20	1	-1	-1	-50	50	CONG	i	889	1.12486
23	19	0	100	An	AFirst	19	46	1	-1	-1	-100	100	CONG	i	902	1.10865
23	19	0	100	An	AFirst	20	4	0	1	-1	-100	100	INCONG	u	1019	0.981354
23	19	0	100	An	AFirst	21	2	0	1	-1	-100	100	INCONG	u	843	1.18624
23	19	0	100	An	AFirst	22	1	0	1	-1	-50	50	INCONG	i	970	1.03093
23	19	0	100	An	AFirst	23	2	0	1	-1	-50	50	INCONG	u	1132	0.883392
23	19	0	100	An	AFirst	24	30	1	-1	-1	-100	100	CONG	i	888	1.12613
23	19	0	100	An	AFirst	25	19	0	-1	-1	-100	100	CONG	i	646	1.54799
23	19	0	100	An	AFirst	26	71	1	1	-1	-50	50	INCONG	u	805	1.24224
23	19	0	100	An	AFirst	27	20	1	1	-1	-100	100	INCONG	i	1030	0.970874
23	19	0	100	An	AFirst	28	46	1	-1	-1	-50	50	CONG	i	798	1.25313
23	19	0	100	An	AFirst	29	19	0	1	-1	-100	100	INCONG	u	1102	0.907441
23	19	0	100	An	AFirst	30	46	1	1	-1	-50	50	INCONG	u	1076	0.929368
23	19	0	100	An	AFirst	31	71	1	-1	-1	-50	50	CONG	i	1034	0.967118
23	19	0	100	An	AFirst	32	1	0	-1	-1	-50	50	CONG	i	1161	0.861326
23	19	0	100	An	AFirst	33	20	1	-1	-1	-100	100	CONG	i	884	1.13122
23	19	0	100	An	AFirst	34	1	0	-1	-1	-100	100	CONG	u	785	1.27389
23	19	0	100	An	AFirst	36	4	0	1	-1	-50	50	INCONG	i	1093	0.914913
23	19	0	100	An	AFirst	38	46	1	1	-1	-100	100	INCONG	u	1127	0.887311
23	19	0	100	An	AFirst	39	46	1	-1	-1	-50	50	CONG	u	771	1.29702
23	19	0	100	An	AFirst	41	71	1	1	-1	-100	100	INCONG	i	875	1.14286
23	19	0	100	An	AFirst	42	4	0	-1	-1	-50	50	CONG	u	1529	0.654022
23	19	0	100	An	AFirst	43	30	1	1	-1	-100	100	INCONG	i	1021	0.979432
23	19	0	100	An	AFirst	44	20	1	-1	-1	-100	100	CONG	u	917	1.09051
23	19	0	100	An	AFirst	45	2	0	-1	-1	-100	100	CONG	i	778	1.28535
23	19	0	100	An	AFirst	46	30	1	-1	-1	-50	50	CONG	i	612	1.63399
23	19	0	100	An	AFirst	47	46	1	-1	-1	-100	100	CONG	u	629	1.58983
23	19	0	100	An	AFirst	49	19	0	-1	-1	-100	100	CONG	u	684	1.46199
23	19	0	100	An	AFirst	50	71	1	1	-1	-50	50	INCONG	i	658	1.51976
23	19	0	100	An	AFirst	51	19	0	-1	-1	-50	50	CONG	i	1256	0.796178
23	19	0	100	An	AFirst	53	71	1	-1	-1	-50	50	CONG	u	750	1.33333
23	19	0	100	An	AFirst	54	4	0	1	-1	-50	50	INCONG	u	1322	0.75643
23	19	0	100	An	AFirst	55	46	1	1	-1	-50	50	INCONG	i	838	1.19332
23	19	0	100	An	AFirst	56	4	0	1	-1	-100	100	INCONG	i	1045	0.956938
23	19	0	100	An	AFirst	57	30	1	1	-1	-50	50	INCONG	i	1117	0.895255
23	19	0	100	An	AFirst	58	71	1	-1	-1	-100	100	CONG	i	1321	0.757002
23	19	0	100	An	AFirst	59	2	0	1	-1	-100	100	INCONG	i	989	1.01112
23	19	0	100	An	AFirst	60	19	0	1	-1	-50	50	INCONG	i	1071	0.933707
23	19	0	100	An	AFirst	61	4	0	-1	-1	-50	50	CONG	i	1069	0.935454
23	19	0	100	An	AFirst	62	30	1	1	-1	-50	50	INCONG	u	1011	0.98912
23	19	0	100	An	AFirst	63	19	0	1	-1	-50	50	INCONG	u	811	1.23305
23	19	0	100	An	AFirst	64	46	1	1	-1	-100	100	INCONG	i	748	1.3369
24	18	0	75	Ha	Hfirst	1	71	1	-1	1	50	-50	INCONG	i	1347	0.74239
24	18	0	75	Ha	Hfirst	2	71	1	-1	1	100	-100	INCONG	i	1006	0.994036
24	18	0	75	Ha	Hfirst	3	46	1	-1	1	100	-100	INCONG	i	791	1.26422
24	18	0	75	Ha	Hfirst	4	4	0	-1	1	50	-50	INCONG	i	1136	0.880282
24	18	0	75	Ha	Hfirst	7	2	0	1	1	50	-50	CONG	u	1532	0.652742
24	18	0	75	Ha	Hfirst	8	46	1	-1	1	50	-50	INCONG	i	1048	0.954198
24	18	0	75	Ha	Hfirst	9	46	1	-1	1	100	-100	INCONG	u	1295	0.772201
24	18	0	75	Ha	Hfirst	10	4	0	-1	1	100	-100	INCONG	i	797	1.25471
24	18	0	75	Ha	Hfirst	13	4	0	-1	1	100	-100	INCONG	u	703	1.42248
24	18	0	75	Ha	Hfirst	14	30	1	-1	1	50	-50	INCONG	i	1371	0.729395
24	18	0	75	Ha	Hfirst	15	4	0	1	1	50	-50	CONG	i	1229	0.81367
24	18	0	75	Ha	Hfirst	16	20	1	1	1	100	-100	CONG	u	1021	0.979432
24	18	0	75	Ha	Hfirst	17	30	1	1	1	100	-100	CONG	i	869	1.15075
24	18	0	75	Ha	Hfirst	18	20	1	-1	1	100	-100	INCONG	i	1195	0.83682
24	18	0	75	Ha	Hfirst	19	1	0	-1	1	100	-100	INCONG	u	1101	0.908265
24	18	0	75	Ha	Hfirst	21	46	1	1	1	100	-100	CONG	u	981	1.01937
24	18	0	75	Ha	Hfirst	22	30	1	-1	1	100	-100	INCONG	i	1614	0.619579
24	18	0	75	Ha	Hfirst	23	1	0	1	1	50	-50	CONG	i	935	1.06952
24	18	0	75	Ha	Hfirst	24	2	0	1	1	100	-100	CONG	i	731	1.36799
24	18	0	75	Ha	Hfirst	25	71	1	1	1	50	-50	CONG	i	967	1.03413
24	18	0	75	Ha	Hfirst	26	19	0	-1	1	100	-100	INCONG	u	698	1.43266
24	18	0	75	Ha	Hfirst	27	1	0	-1	1	100	-100	INCONG	i	599	1.66945
24	18	0	75	Ha	Hfirst	28	30	1	1	1	50	-50	CONG	i	865	1.15607
24	18	0	75	Ha	Hfirst	29	4	0	1	1	100	-100	CONG	i	608	1.64474
24	18	0	75	Ha	Hfirst	30	71	1	1	1	100	-100	CONG	i	584	1.71233
24	18	0	75	Ha	Hfirst	31	46	1	1	1	50	-50	CONG	u	874	1.14416
24	18	0	75	Ha	Hfirst	32	2	0	1	1	50	-50	CONG	i	720	1.38889
24	18	0	75	Ha	Hfirst	33	1	0	1	1	100	-100	CONG	u	1020	0.980392
24	18	0	75	Ha	Hfirst	34	71	1	1	1	100	-100	CONG	u	636	1.57233
24	18	0	75	Ha	Hfirst	35	4	0	1	1	100	-100	CONG	u	619	1.61551
24	18	0	75	Ha	Hfirst	36	19	0	1	1	100	-100	CONG	i	571	1.75131
24	18	0	75	Ha	Hfirst	37	19	0	1	1	100	-100	CONG	u	606	1.65017
24	18	0	75	Ha	Hfirst	38	4	0	1	1	50	-50	CONG	u	894	1.11857
24	18	0	75	Ha	Hfirst	39	2	0	-1	1	50	-50	INCONG	i	1195	0.83682
24	18	0	75	Ha	Hfirst	40	1	0	-1	1	50	-50	INCONG	i	700	1.42857
24	18	0	75	Ha	Hfirst	41	71	1	-1	1	50	-50	INCONG	u	930	1.07527
24	18	0	75	Ha	Hfirst	42	2	0	-1	1	100	-100	INCONG	i	510	1.96078
24	18	0	75	Ha	Hfirst	43	46	1	-1	1	50	-50	INCONG	u	1162	0.860585
24	18	0	75	Ha	Hfirst	44	4	0	-1	1	50	-50	INCONG	u	997	1.00301
24	18	0	75	Ha	Hfirst	45	46	1	1	1	50	-50	CONG	i	959	1.04275
24	18	0	75	Ha	Hfirst	46	30	1	1	1	50	-50	CONG	u	617	1.62075
24	18	0	75	Ha	Hfirst	47	19	0	-1	1	50	-50	INCONG	i	1058	0.94518
24	18	0	75	Ha	Hfirst	48	20	1	-1	1	100	-100	INCONG	u	696	1.43678
24	18	0	75	Ha	Hfirst	49	19	0	1	1	50	-50	CONG	i	1293	0.773395
24	18	0	75	Ha	Hfirst	50	1	0	1	1	100	-100	CONG	i	643	1.55521
24	18	0	75	Ha	Hfirst	51	46	1	1	1	100	-100	CONG	i	538	1.85874
24	18	0	75	Ha	Hfirst	52	19	0	1	1	50	-50	CONG	u	1046	0.956023
24	18	0	75	Ha	Hfirst	54	19	0	-1	1	100	-100	INCONG	i	949	1.05374
24	18	0	75	Ha	Hfirst	55	30	1	-1	1	50	-50	INCONG	u	713	1.40252
24	18	0	75	Ha	Hfirst	56	30	1	-1	1	100	-100	INCONG	u	525	1.90476
24	18	0	75	Ha	Hfirst	57	71	1	1	1	50	-50	CONG	u	841	1.18906
24	18	0	75	Ha	Hfirst	58	2	0	1	1	100	-100	CONG	u	824	1.21359
24	18	0	75	Ha	Hfirst	59	1	0	-1	1	50	-50	INCONG	u	1256	0.796178
24	18	0	75	Ha	Hfirst	61	19	0	-1	1	50	-50	INCONG	u	1289	0.775795
24	18	0	75	Ha	Hfirst	62	1	0	1	1	50	-50	CONG	u	1167	0.856898
24	18	0	75	Ha	Hfirst	63	2	0	-1	1	100	-100	INCONG	u	703	1.42248
24	18	0	75	Ha	Hfirst	64	71	1	-1	1	100	-100	INCONG	u	577	1.7331
24	18	0	75	An	Hfirst	1	1	0	-1	-1	-50	50	CONG	u	1351	0.740192
24	18	0	75	An	Hfirst	3	2	0	-1	-1	-50	50	CONG	u	1408	0.710227
24	18	0	75	An	Hfirst	4	46	1	1	-1	-50	50	INCONG	i	1417	0.705716
24	18	0	75	An	Hfirst	5	2	0	-1	-1	-50	50	CONG	i	1689	0.592066
24	18	0	75	An	Hfirst	8	71	1	-1	-1	-50	50	CONG	i	1772	0.564334
24	18	0	75	An	Hfirst	9	2	0	1	-1	-100	100	INCONG	u	1214	0.823723
24	18	0	75	An	Hfirst	10	4	0	1	-1	-100	100	INCONG	i	1006	0.994036
24	18	0	75	An	Hfirst	11	1	0	1	-1	-100	100	INCONG	i	591	1.69205
24	18	0	75	An	Hfirst	12	4	0	1	-1	-50	50	INCONG	i	1233	0.81103
24	18	0	75	An	Hfirst	13	2	0	-1	-1	-100	100	CONG	i	1465	0.682594
24	18	0	75	An	Hfirst	14	30	1	1	-1	-100	100	INCONG	u	960	1.04167
24	18	0	75	An	Hfirst	15	20	1	-1	-1	-50	50	CONG	i	1466	0.682128
24	18	0	75	An	Hfirst	16	71	1	1	-1	-100	100	INCONG	i	728	1.37363
24	18	0	75	An	Hfirst	17	19	0	-1	-1	-100	100	CONG	i	828	1.20773
24	18	0	75	An	Hfirst	18	4	0	-1	-1	-100	100	CONG	i	820	1.21951
24	18	0	75	An	Hfirst	19	2	0	-1	-1	-100	100	CONG	u	692	1.44509
24	18	0	75	An	Hfirst	20	4	0	-1	-1	-100	100	CONG	u	1378	0.725689
24	18	0	75	An	Hfirst	21	46	1	1	-1	-100	100	INCONG	i	892	1.12108
24	18	0	75	An	Hfirst	22	46	1	-1	-1	-100	100	CONG	i	1081	0.925069
24	18	0	75	An	Hfirst	23	19	0	1	-1	-100	100	INCONG	u	800	1.25
24	18	0	75	An	Hfirst	25	71	1	1	-1	-100	100	INCONG	u	711	1.40647
24	18	0	75	An	Hfirst	26	4	0	-1	-1	-50	50	CONG	u	1324	0.755287
24	18	0	75	An	Hfirst	27	1	0	-1	-1	-100	100	CONG	i	1296	0.771605
24	18	0	75	An	Hfirst	28	30	1	1	-1	-50	50	INCONG	i	974	1.02669
24	18	0	75	An	Hfirst	29	30	1	1	-1	-50	50	INCONG	u	1152	0.868056
24	18	0	75	An	Hfirst	30	4	0	1	-1	-100	100	INCONG	u	907	1.10254
24	18	0	75	An	Hfirst	31	20	1	-1	-1	-50	50	CONG	u	1464	0.68306
24	18	0	75	An	Hfirst	32	2	0	1	-1	-50	50	INCONG	i	1055	0.947867
24	18	0	75	An	Hfirst	33	71	1	1	-1	-50	50	INCONG	u	1605	0.623053
24	18	0	75	An	Hfirst	34	20	1	-1	-1	-100	100	CONG	i	1453	0.688231
24	18	0	75	An	Hfirst	35	19	0	1	-1	-50	50	INCONG	i	956	1.04603
24	18	0	75	An	Hfirst	36	30	1	-1	-1	-100	100	CONG	u	719	1.39082
24	18	0	75	An	Hfirst	37	2	0	1	-1	-100	100	INCONG	i	811	1.23305
24	18	0	75	An	Hfirst	38	30	1	-1	-1	-50	50	CONG	i	1276	0.783699
24	18	0	75	An	Hfirst	39	1	0	-1	-1	-50	50	CONG	i	1602	0.62422
24	18	0	75	An	Hfirst	40	19	0	-1	-1	-50	50	CONG	i	1235	0.809717
24	18	0	75	An	Hfirst	41	20	1	1	-1	-100	100	INCONG	u	762	1.31234
24	18	0	75	An	Hfirst	42	1	0	1	-1	-50	50	INCONG	u	725	1.37931
24	18	0	75	An	Hfirst	43	1	0	-1	-1	-100	100	CONG	u	945	1.0582
24	18	0	75	An	Hfirst	44	20	1	1	-1	-50	50	INCONG	i	1212	0.825083
24	18	0	75	An	Hfirst	45	30	1	1	-1	-100	100	INCONG	i	853	1.17233
24	18	0	75	An	Hfirst	46	46	1	-1	-1	-100	100	CONG	u	836	1.19617
24	18	0	75	An	Hfirst	47	19	0	-1	-1	-50	50	CONG	u	1299	0.769823
24	18	0	75	An	Hfirst	48	19	0	-1	-1	-100	100	CONG	u	1265	0.790514
24	18	0	75	An	Hfirst	51	4	0	-1	-1	-50	50	CONG	i	1601	0.62461
24	18	0	75	An	Hfirst	52	71	1	1	-1	-50	50	INCONG	i	1146	0.8726
24	18	0	75	An	Hfirst	53	71	1	-1	-1	-100	100	CONG	i	1494	0.669344
24	18	0	75	An	Hfirst	54	30	1	-1	-1	-50	50	CONG	u	707	1.41443
24	18	0	75	An	Hfirst	55	20	1	1	-1	-100	100	INCONG	i	856	1.16822
24	18	0	75	An	Hfirst	57	30	1	-1	-1	-100	100	CONG	i	764	1.3089
24	18	0	75	An	Hfirst	58	1	0	1	-1	-50	50	INCONG	i	1415	0.706714
24	18	0	75	An	Hfirst	59	71	1	-1	-1	-50	50	CONG	u	1016	0.984252
24	18	0	75	An	Hfirst	60	2	0	1	-1	-50	50	INCONG	u	1001	0.999001
24	18	0	75	An	Hfirst	61	20	1	-1	-1	-100	100	CONG	u	642	1.55763
24	18	0	75	An	Hfirst	62	20	1	1	-1	-50	50	INCONG	u	1538	0.650195
24	18	0	75	An	Hfirst	63	19	0	1	-1	-100	100	INCONG	i	1317	0.759301
24	18	0	75	An	Hfirst	64	46	1	1	-1	-50	50	INCONG	u	969	1.03199
25	19	1	60	Ha	AFirst	1	19	0	1	1	100	-100	CONG	u	839	1.1919
25	19	1	60	Ha	AFirst	2	4	0	-1	1	100	-100	INCONG	u	573	1.7452
25	19	1	60	Ha	AFirst	3	46	1	-1	1	100	-100	INCONG	i	631	1.58479
25	19	1	60	Ha	AFirst	4	20	1	1	1	50	-50	CONG	i	551	1.81488
25	19	1	60	Ha	AFirst	5	2	0	-1	1	100	-100	INCONG	u	561	1.78253
25	19	1	60	Ha	AFirst	6	20	1	-1	1	100	-100	INCONG	u	724	1.38122
25	19	1	60	Ha	AFirst	7	71	1	1	1	100	-100	CONG	u	504	1.98413
25	19	1	60	Ha	AFirst	8	1	0	1	1	100	-100	CONG	i	660	1.51515
25	19	1	60	Ha	AFirst	9	1	0	-1	1	100	-100	INCONG	u	499	2.00401
25	19	1	60	Ha	AFirst	10	20	1	1	1	50	-50	CONG	u	768	1.30208
25	19	1	60	Ha	AFirst	11	46	1	1	1	50	-50	CONG	u	683	1.46413
25	19	1	60	Ha	AFirst	12	46	1	-1	1	100	-100	INCONG	u	529	1.89036
25	19	1	60	Ha	AFirst	13	4	0	-1	1	100	-100	INCONG	i	637	1.56986
25	19	1	60	Ha	AFirst	14	2	0	-1	1	100	-100	INCONG	i	461	2.1692
25	19	1	60	Ha	AFirst	15	20	1	-1	1	50	-50	INCONG	i	859	1.16414
25	19	1	60	Ha	AFirst	16	19	0	1	1	50	-50	CONG	u	618	1.61812
25	19	1	60	Ha	AFirst	17	4	0	1	1	100	-100	CONG	i	571	1.75131
25	19	1	60	Ha	AFirst	18	19	0	-1	1	100	-100	INCONG	i	492	2.03252
25	19	1	60	Ha	AFirst	19	71	1	-1	1	100	-100	INCONG	u	505	1.9802
25	19	1	60	Ha	AFirst	20	4	0	1	1	100	-100	CONG	u	462	2.1645
25	19	1	60	Ha	AFirst	21	30	1	-1	1	100	-100	INCONG	u	540	1.85185
25	19	1	60	Ha	AFirst	22	30	1	1	1	100	-100	CONG	u	407	2.457
25	19	1	60	Ha	AFirst	23	2	0	1	1	100	-100	CONG	u	488	2.04918
25	19	1	60	Ha	AFirst	24	20	1	1	1	100	-100	CONG	u	621	1.61031
25	19	1	60	Ha	AFirst	25	71	1	1	1	100	-100	CONG	i	629	1.58983
25	19	1	60	Ha	AFirst	26	19	0	-1	1	50	-50	INCONG	i	1037	0.96432
25	19	1	60	Ha	AFirst	27	2	0	-1	1	50	-50	INCONG	u	852	1.17371
25	19	1	60	Ha	AFirst	28	4	0	1	1	50	-50	CONG	u	459	2.17865
25	19	1	60	Ha	AFirst	29	46	1	1	1	100	-100	CONG	i	506	1.97628
25	19	1	60	Ha	AFirst	30	1	0	-1	1	100	-100	INCONG	i	486	2.05761
25	19	1	60	Ha	AFirst	31	46	1	-1	1	50	-50	INCONG	u	643	1.55521
25	19	1	60	Ha	AFirst	32	20	1	-1	1	100	-100	INCONG	i	506	1.97628
25	19	1	60	Ha	AFirst	33	30	1	1	1	50	-50	CONG	u	543	1.84162
25	19	1	60	Ha	AFirst	34	30	1	-1	1	50	-50	INCONG	i	466	2.14592
25	19	1	60	Ha	AFirst	35	30	1	1	1	100	-100	CONG	i	529	1.89036
25	19	1	60	Ha	AFirst	36	30	1	-1	1	100	-100	INCONG	i	421	2.3753
25	19	1	60	Ha	AFirst	37	2	0	1	1	100	-100	CONG	i	765	1.30719
25	19	1	60	Ha	AFirst	38	4	0	-1	1	50	-50	INCONG	i	720	1.38889
25	19	1	60	Ha	AFirst	39	71	1	1	1	50	-50	CONG	i	589	1.69779
25	19	1	60	Ha	AFirst	40	19	0	1	1	100	-100	CONG	i	557	1.79533
25	19	1	60	Ha	AFirst	41	20	1	1	1	100	-100	CONG	i	544	1.83824
25	19	1	60	Ha	AFirst	42	71	1	-1	1	50	-50	INCONG	i	507	1.97239
25	19	1	60	Ha	AFirst	43	1	0	1	1	50	-50	CONG	i	592	1.68919
25	19	1	60	Ha	AFirst	45	4	0	-1	1	50	-50	INCONG	u	628	1.59236
25	19	1	60	Ha	AFirst	46	71	1	-1	1	100	-100	INCONG	i	508	1.9685
25	19	1	60	Ha	AFirst	47	1	0	1	1	50	-50	CONG	u	673	1.48588
25	19	1	60	Ha	AFirst	48	19	0	-1	1	100	-100	INCONG	u	487	2.05339
25	19	1	60	Ha	AFirst	49	71	1	-1	1	50	-50	INCONG	u	508	1.9685
25	19	1	60	Ha	AFirst	50	1	0	1	1	100	-100	CONG	u	529	1.89036
25	19	1	60	Ha	AFirst	51	20	1	-1	1	50	-50	INCONG	u	469	2.1322
25	19	1	60	Ha	AFirst	52	1	0	-1	1	50	-50	INCONG	u	611	1.63666
25	19	1	60	Ha	AFirst	53	2	0	1	1	50	-50	CONG	u	475	2.10526
25	19	1	60	Ha	AFirst	54	46	1	1	1	50	-50	CONG	i	705	1.41844
25	19	1	60	Ha	AFirst	55	2	0	1	1	50	-50	CONG	i	694	1.44092
25	19	1	60	Ha	AFirst	56	46	1	-1	1	50	-50	INCONG	i	595	1.68067
25	19	1	60	Ha	AFirst	57	30	1	1	1	50	-50	CONG	i	588	1.70068
25	19	1	60	Ha	AFirst	58	19	0	-1	1	50	-50	INCONG	u	718	1.39276
25	19	1	60	Ha	AFirst	59	1	0	-1	1	50	-50	INCONG	i	552	1.81159
25	19	1	60	Ha	AFirst	60	71	1	1	1	50	-50	CONG	u	539	1.85529
25	19	1	60	Ha	AFirst	61	46	1	1	1	100	-100	CONG	u	494	2.02429
25	19	1	60	Ha	AFirst	62	30	1	-1	1	50	-50	INCONG	u	508	1.9685
25	19	1	60	Ha	AFirst	63	2	0	-1	1	50	-50	INCONG	i	528	1.89394
25	19	1	60	Ha	AFirst	64	4	0	1	1	50	-50	CONG	i	628	1.59236
25	19	1	60	An	AFirst	2	19	0	1	-1	-100	100	INCONG	u	826	1.21065
25	19	1	60	An	AFirst	3	30	1	1	-1	-50	50	INCONG	u	786	1.27226
25	19	1	60	An	AFirst	4	46	1	-1	-1	-50	50	CONG	i	820	1.21951
25	19	1	60	An	AFirst	5	46	1	1	-1	-50	50	INCONG	u	660	1.51515
25	19	1	60	An	AFirst	6	19	0	-1	-1	-100	100	CONG	u	602	1.66113
25	19	1	60	An	AFirst	7	20	1	-1	-1	-50	50	CONG	u	843	1.18624
25	19	1	60	An	AFirst	8	30	1	1	-1	-100	100	INCONG	i	970	1.03093
25	19	1	60	An	AFirst	9	1	0	1	-1	-50	50	INCONG	u	940	1.06383
25	19	1	60	An	AFirst	10	1	0	-1	-1	-100	100	CONG	u	711	1.40647
25	19	1	60	An	AFirst	11	20	1	-1	-1	-100	100	CONG	i	996	1.00402
25	19	1	60	An	AFirst	12	1	0	-1	-1	-50	50	CONG	u	942	1.06157
25	19	1	60	An	AFirst	13	2	0	-1	-1	-50	50	CONG	u	961	1.04058
25	19	1	60	An	AFirst	14	2	0	-1	-1	-100	100	CONG	u	667	1.49925
25	19	1	60	An	AFirst	15	20	1	1	-1	-50	50	INCONG	i	937	1.06724
25	19	1	60	An	AFirst	16	1	0	1	-1	-50	50	INCONG	i	797	1.25471
25	19	1	60	An	AFirst	17	46	1	-1	-1	-100	100	CONG	u	622	1.60772
25	19	1	60	An	AFirst	18	1	0	-1	-1	-50	50	CONG	i	774	1.29199
25	19	1	60	An	AFirst	19	19	0	1	-1	-100	100	INCONG	i	568	1.76056
25	19	1	60	An	AFirst	20	1	0	1	-1	-100	100	INCONG	i	675	1.48148
25	19	1	60	An	AFirst	21	20	1	1	-1	-50	50	INCONG	u	1009	0.99108
25	19	1	60	An	AFirst	22	30	1	-1	-1	-50	50	CONG	u	642	1.55763
25	19	1	60	An	AFirst	23	71	1	-1	-1	-100	100	CONG	u	577	1.7331
25	19	1	60	An	AFirst	24	71	1	1	-1	-50	50	INCONG	i	675	1.48148
25	19	1	60	An	AFirst	25	30	1	-1	-1	-50	50	CONG	i	841	1.18906
25	19	1	60	An	AFirst	27	19	0	-1	-1	-50	50	CONG	u	988	1.01215
25	19	1	60	An	AFirst	28	20	1	1	-1	-100	100	INCONG	u	693	1.443
25	19	1	60	An	AFirst	29	46	1	-1	-1	-100	100	CONG	i	771	1.29702
25	19	1	60	An	AFirst	30	4	0	1	-1	-100	100	INCONG	u	605	1.65289
25	19	1	60	An	AFirst	31	1	0	1	-1	-100	100	INCONG	u	717	1.3947
25	19	1	60	An	AFirst	32	4	0	-1	-1	-50	50	CONG	i	690	1.44928
25	19	1	60	An	AFirst	33	71	1	1	-1	-50	50	INCONG	u	502	1.99203
25	19	1	60	An	AFirst	34	19	0	-1	-1	-50	50	CONG	i	771	1.29702
25	19	1	60	An	AFirst	35	30	1	-1	-1	-100	100	CONG	i	861	1.16144
25	19	1	60	An	AFirst	36	4	0	-1	-1	-50	50	CONG	u	1067	0.937207
25	19	1	60	An	AFirst	37	71	1	-1	-1	-50	50	CONG	i	657	1.52207
25	19	1	60	An	AFirst	38	2	0	-1	-1	-100	100	CONG	i	824	1.21359
25	19	1	60	An	AFirst	40	71	1	1	-1	-100	100	INCONG	u	773	1.29366
25	19	1	60	An	AFirst	41	46	1	1	-1	-100	100	INCONG	u	719	1.39082
25	19	1	60	An	AFirst	42	30	1	-1	-1	-100	100	CONG	u	1115	0.896861
25	19	1	60	An	AFirst	43	4	0	1	-1	-50	50	INCONG	u	768	1.30208
25	19	1	60	An	AFirst	44	30	1	1	-1	-100	100	INCONG	u	1074	0.931099
25	19	1	60	An	AFirst	45	71	1	-1	-1	-50	50	CONG	u	768	1.30208
25	19	1	60	An	AFirst	46	2	0	1	-1	-50	50	INCONG	i	946	1.05708
25	19	1	60	An	AFirst	47	2	0	1	-1	-50	50	INCONG	u	1022	0.978474
25	19	1	60	An	AFirst	48	30	1	1	-1	-50	50	INCONG	i	1190	0.840336
25	19	1	60	An	AFirst	49	46	1	-1	-1	-50	50	CONG	u	759	1.31752
25	19	1	60	An	AFirst	50	20	1	-1	-1	-50	50	CONG	i	994	1.00604
25	19	1	60	An	AFirst	51	20	1	1	-1	-100	100	INCONG	i	931	1.07411
25	19	1	60	An	AFirst	52	4	0	-1	-1	-100	100	CONG	u	790	1.26582
25	19	1	60	An	AFirst	53	2	0	1	-1	-100	100	INCONG	u	760	1.31579
25	19	1	60	An	AFirst	54	2	0	1	-1	-100	100	INCONG	i	779	1.2837
25	19	1	60	An	AFirst	55	20	1	-1	-1	-100	100	CONG	u	757	1.321
25	19	1	60	An	AFirst	56	19	0	-1	-1	-100	100	CONG	i	863	1.15875
25	19	1	60	An	AFirst	57	2	0	-1	-1	-50	50	CONG	i	782	1.27877
25	19	1	60	An	AFirst	58	4	0	-1	-1	-100	100	CONG	i	904	1.10619
25	19	1	60	An	AFirst	59	71	1	1	-1	-100	100	INCONG	i	789	1.26743
25	19	1	60	An	AFirst	60	4	0	1	-1	-100	100	INCONG	i	758	1.31926
25	19	1	60	An	AFirst	61	46	1	1	-1	-100	100	INCONG	i	1097	0.911577
25	19	1	60	An	AFirst	62	19	0	1	-1	-50	50	INCONG	i	1390	0.719424
25	19	1	60	An	AFirst	63	71	1	-1	-1	-100	100	CONG	i	632	1.58228
25	19	1	60	An	AFirst	64	19	0	1	-1	-50	50	INCONG	u	1040	0.961538
28	19	0	38	Ha	AFirst	1	19	0	-1	1	50	-50	INCONG	i	916	1.0917
28	19	0	38	Ha	AFirst	2	46	1	-1	1	50	-50	INCONG	i	584	1.71233
28	19	0	38	Ha	AFirst	3	46	1	1	1	100	-100	CONG	i	553	1.80832
28	19	0	38	Ha	AFirst	4	19	0	1	1	100	-100	CONG	u	434	2.30415
28	19	0	38	Ha	AFirst	5	4	0	-1	1	100	-100	INCONG	i	553	1.80832
28	19	0	38	Ha	AFirst	6	30	1	-1	1	50	-50	INCONG	u	513	1.94932
28	19	0	38	Ha	AFirst	7	19	0	-1	1	100	-100	INCONG	i	469	2.1322
28	19	0	38	Ha	AFirst	9	2	0	-1	1	50	-50	INCONG	u	1176	0.85034
28	19	0	38	Ha	AFirst	10	30	1	1	1	50	-50	CONG	u	761	1.31406
28	19	0	38	Ha	AFirst	11	71	1	-1	1	100	-100	INCONG	u	561	1.78253
28	19	0	38	Ha	AFirst	12	4	0	1	1	50	-50	CONG	u	523	1.91205
28	19	0	38	Ha	AFirst	13	1	0	-1	1	100	-100	INCONG	u	558	1.79211
28	19	0	38	Ha	AFirst	14	4	0	-1	1	50	-50	INCONG	u	568	1.76056
28	19	0	38	Ha	AFirst	15	30	1	-1	1	100	-100	INCONG	u	497	2.01207
28	19	0	38	Ha	AFirst	16	71	1	1	1	50	-50	CONG	u	470	2.12766
28	19	0	38	Ha	AFirst	17	20	1	1	1	100	-100	CONG	u	554	1.80505
28	19	0	38	Ha	AFirst	18	19	0	1	1	50	-50	CONG	i	1227	0.814996
28	19	0	38	Ha	AFirst	19	46	1	1	1	50	-50	CONG	i	489	2.04499
28	19	0	38	Ha	AFirst	20	30	1	-1	1	100	-100	INCONG	i	501	1.99601
28	19	0	38	Ha	AFirst	21	4	0	1	1	100	-100	CONG	u	465	2.15054
28	19	0	38	Ha	AFirst	22	20	1	1	1	100	-100	CONG	i	455	2.1978
28	19	0	38	Ha	AFirst	23	19	0	1	1	50	-50	CONG	u	460	2.17391
28	19	0	38	Ha	AFirst	24	20	1	-1	1	100	-100	INCONG	u	393	2.54453
28	19	0	38	Ha	AFirst	25	46	1	-1	1	50	-50	INCONG	u	458	2.18341
28	19	0	38	Ha	AFirst	27	2	0	-1	1	100	-100	INCONG	i	591	1.69205
28	19	0	38	Ha	AFirst	28	46	1	1	1	50	-50	CONG	u	471	2.12314
28	19	0	38	Ha	AFirst	29	4	0	-1	1	100	-100	INCONG	u	523	1.91205
28	19	0	38	Ha	AFirst	30	19	0	1	1	100	-100	CONG	i	510	1.96078
28	19	0	38	Ha	AFirst	31	20	1	-1	1	100	-100	INCONG	i	490	2.04082
28	19	0	38	Ha	AFirst	32	1	0	-1	1	50	-50	INCONG	i	647	1.5456
28	19	0	38	Ha	AFirst	33	46	1	1	1	100	-100	CONG	u	525	1.90476
28	19	0	38	Ha	AFirst	34	2	0	1	1	100	-100	CONG	u	921	1.08578
28	19	0	38	Ha	AFirst	35	4	0	-1	1	50	-50	INCONG	i	450	2.22222
28	19	0	38	Ha	AFirst	36	30	1	1	1	100	-100	CONG	i	449	2.22717
28	19	0	38	Ha	AFirst	37	30	1	1	1	50	-50	CONG	i	384	2.60417
28	19	0	38	Ha	AFirst	38	30	1	1	1	100	-100	CONG	u	384	2.60417
28	19	0	38	Ha	AFirst	39	19	0	-1	1	100	-100	INCONG	u	504	1.98413
28	19	0	38	Ha	AFirst	40	2	0	1	1	50	-50	CONG	u	444	2.25225
28	19	0	38	Ha	AFirst	41	2	0	-1	1	100	-100	INCONG	u	906	1.10375
28	19	0	38	Ha	AFirst	42	1	0	1	1	100	-100	CONG	u	461	2.1692
28	19	0	38	Ha	AFirst	43	4	0	1	1	50	-50	CONG	i	563	1.7762
28	19	0	38	Ha	AFirst	44	71	1	1	1	50	-50	CONG	i	524	1.9084
28	19	0	38	Ha	AFirst	45	71	1	1	1	100	-100	CONG	u	408	2.45098
28	19	0	38	Ha	AFirst	46	30	1	-1	1	50	-50	INCONG	i	584	1.71233
28	19	0	38	Ha	AFirst	47	20	1	-1	1	50	-50	INCONG	i	768	1.30208
28	19	0	38	Ha	AFirst	48	71	1	-1	1	50	-50	INCONG	u	458	2.18341
28	19	0	38	Ha	AFirst	49	2	0	1	1	50	-50	CONG	i	464	2.15517
28	19	0	38	Ha	AFirst	50	2	0	1	1	100	-100	CONG	i	421	2.3753
28	19	0	38	Ha	AFirst	51	2	0	-1	1	50	-50	INCONG	i	444	2.25225
28	19	0	38	Ha	AFirst	52	20	1	-1	1	50	-50	INCONG	u	1290	0.775194
28	19	0	38	Ha	AFirst	55	1	0	-1	1	50	-50	INCONG	u	697	1.43472
28	19	0	38	Ha	AFirst	56	71	1	1	1	100	-100	CONG	i	454	2.20264
28	19	0	38	Ha	AFirst	57	4	0	1	1	100	-100	CONG	i	460	2.17391
28	19	0	38	Ha	AFirst	58	46	1	-1	1	100	-100	INCONG	i	490	2.04082
28	19	0	38	Ha	AFirst	59	1	0	-1	1	100	-100	INCONG	i	541	1.84843
28	19	0	38	Ha	AFirst	60	71	1	-1	1	100	-100	INCONG	i	479	2.08768
28	19	0	38	Ha	AFirst	61	1	0	1	1	50	-50	CONG	i	444	2.25225
28	19	0	38	Ha	AFirst	62	1	0	1	1	50	-50	CONG	u	794	1.25945
28	19	0	38	Ha	AFirst	63	71	1	-1	1	50	-50	INCONG	i	578	1.7301
28	19	0	38	Ha	AFirst	64	1	0	1	1	100	-100	CONG	i	403	2.48139
28	19	0	38	An	AFirst	2	1	0	1	-1	-50	50	INCONG	i	1187	0.84246
28	19	0	38	An	AFirst	3	19	0	-1	-1	-50	50	CONG	i	1391	0.718907
28	19	0	38	An	AFirst	4	71	1	-1	-1	-50	50	CONG	i	966	1.0352
28	19	0	38	An	AFirst	5	1	0	1	-1	-50	50	INCONG	u	853	1.17233
28	19	0	38	An	AFirst	6	20	1	-1	-1	-100	100	CONG	i	896	1.11607
28	19	0	38	An	AFirst	7	4	0	-1	-1	-100	100	CONG	u	1043	0.958773
28	19	0	38	An	AFirst	8	1	0	-1	-1	-50	50	CONG	i	911	1.09769
28	19	0	38	An	AFirst	9	46	1	1	-1	-100	100	INCONG	i	599	1.66945
28	19	0	38	An	AFirst	10	20	1	-1	-1	-100	100	CONG	u	718	1.39276
28	19	0	38	An	AFirst	11	30	1	-1	-1	-50	50	CONG	u	646	1.54799
28	19	0	38	An	AFirst	12	46	1	1	-1	-100	100	INCONG	u	618	1.61812
28	19	0	38	An	AFirst	13	71	1	1	-1	-100	100	INCONG	i	566	1.76678
28	19	0	38	An	AFirst	14	30	1	-1	-1	-50	50	CONG	i	643	1.55521
28	19	0	38	An	AFirst	15	19	0	1	-1	-50	50	INCONG	u	695	1.43885
28	19	0	38	An	AFirst	16	20	1	1	-1	-100	100	INCONG	i	674	1.48368
28	19	0	38	An	AFirst	17	19	0	1	-1	-50	50	INCONG	i	404	2.47525
28	19	0	38	An	AFirst	18	71	1	1	-1	-50	50	INCONG	u	401	2.49377
28	19	0	38	An	AFirst	19	20	1	-1	-1	-50	50	CONG	u	943	1.06045
28	19	0	38	An	AFirst	20	46	1	-1	-1	-100	100	CONG	i	669	1.49477
28	19	0	38	An	AFirst	21	20	1	1	-1	-50	50	INCONG	i	719	1.39082
28	19	0	38	An	AFirst	22	1	0	1	-1	-100	100	INCONG	u	464	2.15517
28	19	0	38	An	AFirst	23	20	1	1	-1	-50	50	INCONG	u	555	1.8018
28	19	0	38	An	AFirst	24	2	0	1	-1	-50	50	INCONG	u	539	1.85529
28	19	0	38	An	AFirst	25	19	0	-1	-1	-50	50	CONG	u	731	1.36799
28	19	0	38	An	AFirst	26	2	0	-1	-1	-100	100	CONG	u	571	1.75131
28	19	0	38	An	AFirst	27	4	0	1	-1	-100	100	INCONG	u	529	1.89036
28	19	0	38	An	AFirst	28	30	1	1	-1	-100	100	INCONG	u	794	1.25945
28	19	0	38	An	AFirst	29	2	0	-1	-1	-100	100	CONG	i	632	1.58228
28	19	0	38	An	AFirst	30	30	1	1	-1	-50	50	INCONG	i	555	1.8018
28	19	0	38	An	AFirst	31	71	1	1	-1	-50	50	INCONG	i	505	1.9802
28	19	0	38	An	AFirst	32	4	0	-1	-1	-50	50	CONG	i	1090	0.917431
28	19	0	38	An	AFirst	33	71	1	-1	-1	-100	100	CONG	i	587	1.70358
28	19	0	38	An	AFirst	34	2	0	-1	-1	-50	50	CONG	i	546	1.8315
28	19	0	38	An	AFirst	35	71	1	-1	-1	-100	100	CONG	u	618	1.61812
28	19	0	38	An	AFirst	36	46	1	1	-1	-50	50	INCONG	u	758	1.31926
28	19	0	38	An	AFirst	37	19	0	-1	-1	-100	100	CONG	u	453	2.20751
28	19	0	38	An	AFirst	38	2	0	1	-1	-100	100	INCONG	u	575	1.73913
28	19	0	38	An	AFirst	39	1	0	1	-1	-100	100	INCONG	i	653	1.53139
28	19	0	38	An	AFirst	40	4	0	1	-1	-100	100	INCONG	i	544	1.83824
28	19	0	38	An	AFirst	41	46	1	-1	-1	-50	50	CONG	i	816	1.22549
28	19	0	38	An	AFirst	42	2	0	-1	-1	-50	50	CONG	u	644	1.5528
28	19	0	38	An	AFirst	43	46	1	1	-1	-50	50	INCONG	i	663	1.5083
28	19	0	38	An	AFirst	44	19	0	1	-1	-100	100	INCONG	i	459	2.17865
28	19	0	38	An	AFirst	45	71	1	1	-1	-100	100	INCONG	u	479	2.08768
28	19	0	38	An	AFirst	47	20	1	1	-1	-100	100	INCONG	u	598	1.67224
28	19	0	38	An	AFirst	48	71	1	-1	-1	-50	50	CONG	u	556	1.79856
28	19	0	38	An	AFirst	49	4	0	1	-1	-50	50	INCONG	i	513	1.94932
28	19	0	38	An	AFirst	50	4	0	1	-1	-50	50	INCONG	u	538	1.85874
28	19	0	38	An	AFirst	51	2	0	1	-1	-100	100	INCONG	i	513	1.94932
28	19	0	38	An	AFirst	52	1	0	-1	-1	-50	50	CONG	u	490	2.04082
28	19	0	38	An	AFirst	53	2	0	1	-1	-50	50	INCONG	i	444	2.25225
28	19	0	38	An	AFirst	54	1	0	-1	-1	-100	100	CONG	u	536	1.86567
28	19	0	38	An	AFirst	55	46	1	-1	-1	-100	100	CONG	u	438	2.28311
28	19	0	38	An	AFirst	56	19	0	-1	-1	-100	100	CONG	i	506	1.97628
28	19	0	38	An	AFirst	57	46	1	-1	-1	-50	50	CONG	u	540	1.85185
28	19	0	38	An	AFirst	58	30	1	-1	-1	-100	100	CONG	u	427	2.34192
28	19	0	38	An	AFirst	59	4	0	-1	-1	-50	50	CONG	u	432	2.31481
28	19	0	38	An	AFirst	60	1	0	-1	-1	-100	100	CONG	i	444	2.25225
28	19	0	38	An	AFirst	61	30	1	-1	-1	-100	100	CONG	i	416	2.40385
28	19	0	38	An	AFirst	62	19	0	1	-1	-100	100	INCONG	u	509	1.96464
28	19	0	38	An	AFirst	63	4	0	-1	-1	-100	100	CONG	i	423	2.36407
28	19	0	38	An	AFirst	64	30	1	1	-1	-50	50	INCONG	u	499	2.00401
30	27	0	-47	Ha	Hfirst	2	4	0	1	1	50	-50	CONG	i	772	1.29534
30	27	0	-47	Ha	Hfirst	4	2	0	-1	1	50	-50	INCONG	u	1251	0.799361
30	27	0	-47	Ha	Hfirst	5	20	1	1	1	50	-50	CONG	i	878	1.13895
30	27	0	-47	Ha	Hfirst	6	4	0	1	1	100	-100	CONG	u	1135	0.881057
30	27	0	-47	Ha	Hfirst	7	46	1	1	1	100	-100	CONG	i	872	1.14679
30	27	0	-47	Ha	Hfirst	8	71	1	1	1	50	-50	CONG	i	1002	0.998004
30	27	0	-47	Ha	Hfirst	9	20	1	-1	1	50	-50	INCONG	i	896	1.11607
30	27	0	-47	Ha	Hfirst	10	2	0	1	1	50	-50	CONG	i	1378	0.725689
30	27	0	-47	Ha	Hfirst	11	19	0	-1	1	50	-50	INCONG	i	858	1.1655
30	27	0	-47	Ha	Hfirst	12	2	0	-1	1	50	-50	INCONG	i	622	1.60772
30	27	0	-47	Ha	Hfirst	13	1	0	-1	1	100	-100	INCONG	i	628	1.59236
30	27	0	-47	Ha	Hfirst	14	20	1	-1	1	100	-100	INCONG	i	625	1.6
30	27	0	-47	Ha	Hfirst	15	1	0	-1	1	100	-100	INCONG	u	509	1.96464
30	27	0	-47	Ha	Hfirst	16	71	1	-1	1	50	-50	INCONG	i	599	1.66945
30	27	0	-47	Ha	Hfirst	17	20	1	1	1	50	-50	CONG	u	621	1.61031
30	27	0	-47	Ha	Hfirst	18	20	1	1	1	100	-100	CONG	i	832	1.20192
30	27	0	-47	Ha	Hfirst	19	1	0	1	1	100	-100	CONG	u	645	1.55039
30	27	0	-47	Ha	Hfirst	20	71	1	-1	1	100	-100	INCONG	i	537	1.8622
30	27	0	-47	Ha	Hfirst	21	19	0	-1	1	100	-100	INCONG	i	505	1.9802
30	27	0	-47	Ha	Hfirst	22	2	0	-1	1	100	-100	INCONG	i	467	2.14133
30	27	0	-47	Ha	Hfirst	23	4	0	-1	1	50	-50	INCONG	u	510	1.96078
30	27	0	-47	Ha	Hfirst	24	2	0	-1	1	100	-100	INCONG	u	687	1.4556
30	27	0	-47	Ha	Hfirst	25	46	1	1	1	50	-50	CONG	i	729	1.37174
30	27	0	-47	Ha	Hfirst	26	2	0	1	1	100	-100	CONG	u	561	1.78253
30	27	0	-47	Ha	Hfirst	27	71	1	1	1	100	-100	CONG	i	631	1.58479
30	27	0	-47	Ha	Hfirst	28	4	0	-1	1	100	-100	INCONG	i	501	1.99601
30	27	0	-47	Ha	Hfirst	29	30	1	-1	1	50	-50	INCONG	i	1055	0.947867
30	27	0	-47	Ha	Hfirst	30	20	1	-1	1	50	-50	INCONG	u	770	1.2987
30	27	0	-47	Ha	Hfirst	31	19	0	-1	1	100	-100	INCONG	u	561	1.78253
30	27	0	-47	Ha	Hfirst	32	1	0	1	1	50	-50	CONG	i	778	1.28535
30	27	0	-47	Ha	Hfirst	33	46	1	-1	1	50	-50	INCONG	u	552	1.81159
30	27	0	-47	Ha	Hfirst	34	30	1	1	1	100	-100	CONG	u	479	2.08768
30	27	0	-47	Ha	Hfirst	35	46	1	-1	1	50	-50	INCONG	i	752	1.32979
30	27	0	-47	Ha	Hfirst	36	4	0	1	1	100	-100	CONG	i	632	1.58228
30	27	0	-47	Ha	Hfirst	37	71	1	1	1	100	-100	CONG	u	525	1.90476
30	27	0	-47	Ha	Hfirst	38	30	1	-1	1	50	-50	INCONG	u	525	1.90476
30	27	0	-47	Ha	Hfirst	39	30	1	1	1	50	-50	CONG	u	550	1.81818
30	27	0	-47	Ha	Hfirst	40	1	0	1	1	50	-50	CONG	u	652	1.53374
30	27	0	-47	Ha	Hfirst	41	30	1	1	1	100	-100	CONG	i	664	1.50602
30	27	0	-47	Ha	Hfirst	42	19	0	1	1	50	-50	CONG	i	621	1.61031
30	27	0	-47	Ha	Hfirst	43	30	1	1	1	50	-50	CONG	i	618	1.61812
30	27	0	-47	Ha	Hfirst	44	4	0	-1	1	50	-50	INCONG	i	559	1.78891
30	27	0	-47	Ha	Hfirst	45	1	0	1	1	100	-100	CONG	i	512	1.95312
30	27	0	-47	Ha	Hfirst	46	46	1	1	1	50	-50	CONG	u	617	1.62075
30	27	0	-47	Ha	Hfirst	47	30	1	-1	1	100	-100	INCONG	i	573	1.7452
30	27	0	-47	Ha	Hfirst	48	46	1	1	1	100	-100	CONG	u	475	2.10526
30	27	0	-47	Ha	Hfirst	49	20	1	1	1	100	-100	CONG	u	503	1.98807
30	27	0	-47	Ha	Hfirst	51	20	1	-1	1	100	-100	INCONG	u	798	1.25313
30	27	0	-47	Ha	Hfirst	52	2	0	1	1	100	-100	CONG	i	693	1.443
30	27	0	-47	Ha	Hfirst	53	71	1	1	1	50	-50	CONG	u	575	1.73913
30	27	0	-47	Ha	Hfirst	54	19	0	-1	1	50	-50	INCONG	u	492	2.03252
30	27	0	-47	Ha	Hfirst	55	46	1	-1	1	100	-100	INCONG	i	693	1.443
30	27	0	-47	Ha	Hfirst	56	19	0	1	1	100	-100	CONG	u	495	2.0202
30	27	0	-47	Ha	Hfirst	57	71	1	-1	1	50	-50	INCONG	u	736	1.3587
30	27	0	-47	Ha	Hfirst	58	1	0	-1	1	50	-50	INCONG	i	664	1.50602
30	27	0	-47	Ha	Hfirst	59	2	0	1	1	50	-50	CONG	u	571	1.75131
30	27	0	-47	Ha	Hfirst	60	71	1	-1	1	100	-100	INCONG	u	507	1.97239
30	27	0	-47	Ha	Hfirst	61	4	0	1	1	50	-50	CONG	u	772	1.29534
30	27	0	-47	Ha	Hfirst	62	30	1	-1	1	100	-100	INCONG	u	593	1.68634
30	27	0	-47	Ha	Hfirst	63	1	0	-1	1	50	-50	INCONG	u	767	1.30378
30	27	0	-47	Ha	Hfirst	64	46	1	-1	1	100	-100	INCONG	u	494	2.02429
30	27	0	-47	An	Hfirst	1	30	1	-1	-1	-100	100	CONG	u	756	1.32275
30	27	0	-47	An	Hfirst	2	4	0	-1	-1	-100	100	CONG	i	893	1.11982
30	27	0	-47	An	Hfirst	3	4	0	-1	-1	-50	50	CONG	u	502	1.99203
30	27	0	-47	An	Hfirst	4	4	0	1	-1	-100	100	INCONG	i	570	1.75439
30	27	0	-47	An	Hfirst	5	30	1	-1	-1	-100	100	CONG	i	578	1.7301
30	27	0	-47	An	Hfirst	6	46	1	1	-1	-50	50	INCONG	u	723	1.38313
30	27	0	-47	An	Hfirst	7	4	0	1	-1	-50	50	INCONG	u	534	1.87266
30	27	0	-47	An	Hfirst	8	71	1	-1	-1	-100	100	CONG	i	545	1.83486
30	27	0	-47	An	Hfirst	9	20	1	-1	-1	-50	50	CONG	i	683	1.46413
30	27	0	-47	An	Hfirst	10	46	1	-1	-1	-100	100	CONG	u	591	1.69205
30	27	0	-47	An	Hfirst	11	71	1	-1	-1	-50	50	CONG	i	823	1.21507
30	27	0	-47	An	Hfirst	12	30	1	-1	-1	-50	50	CONG	u	621	1.61031
30	27	0	-47	An	Hfirst	13	20	1	1	-1	-100	100	INCONG	u	572	1.74825
30	27	0	-47	An	Hfirst	14	46	1	1	-1	-100	100	INCONG	i	589	1.69779
30	27	0	-47	An	Hfirst	15	2	0	1	-1	-100	100	INCONG	i	541	1.84843
30	27	0	-47	An	Hfirst	16	71	1	-1	-1	-50	50	CONG	u	536	1.86567
30	27	0	-47	An	Hfirst	17	1	0	-1	-1	-50	50	CONG	u	482	2.07469
30	27	0	-47	An	Hfirst	18	1	0	-1	-1	-100	100	CONG	i	551	1.81488
30	27	0	-47	An	Hfirst	19	1	0	1	-1	-50	50	INCONG	u	833	1.20048
30	27	0	-47	An	Hfirst	20	30	1	1	-1	-50	50	INCONG	u	848	1.17925
30	27	0	-47	An	Hfirst	21	20	1	1	-1	-100	100	INCONG	i	878	1.13895
30	27	0	-47	An	Hfirst	22	1	0	1	-1	-50	50	INCONG	i	819	1.221
30	27	0	-47	An	Hfirst	23	1	0	-1	-1	-50	50	CONG	i	626	1.59744
30	27	0	-47	An	Hfirst	24	2	0	1	-1	-50	50	INCONG	u	513	1.94932
30	27	0	-47	An	Hfirst	25	4	0	-1	-1	-50	50	CONG	i	596	1.67785
30	27	0	-47	An	Hfirst	26	19	0	-1	-1	-50	50	CONG	i	1061	0.942507
30	27	0	-47	An	Hfirst	27	2	0	1	-1	-50	50	INCONG	i	651	1.5361
30	27	0	-47	An	Hfirst	28	19	0	1	-1	-100	100	INCONG	u	577	1.7331
30	27	0	-47	An	Hfirst	29	4	0	-1	-1	-100	100	CONG	u	904	1.10619
30	27	0	-47	An	Hfirst	30	19	0	1	-1	-50	50	INCONG	u	508	1.9685
30	27	0	-47	An	Hfirst	31	46	1	-1	-1	-50	50	CONG	u	672	1.4881
30	27	0	-47	An	Hfirst	32	30	1	1	-1	-100	100	INCONG	i	773	1.29366
30	27	0	-47	An	Hfirst	33	30	1	1	-1	-50	50	INCONG	i	598	1.67224
30	27	0	-47	An	Hfirst	34	20	1	1	-1	-50	50	INCONG	u	766	1.30548
30	27	0	-47	An	Hfirst	35	46	1	-1	-1	-50	50	CONG	i	768	1.30208
30	27	0	-47	An	Hfirst	36	71	1	1	-1	-50	50	INCONG	u	617	1.62075
30	27	0	-47	An	Hfirst	37	30	1	1	-1	-100	100	INCONG	u	496	2.01613
30	27	0	-47	An	Hfirst	38	1	0	-1	-1	-100	100	CONG	u	596	1.67785
30	27	0	-47	An	Hfirst	39	2	0	1	-1	-100	100	INCONG	u	453	2.20751
30	27	0	-47	An	Hfirst	40	71	1	1	-1	-50	50	INCONG	i	699	1.43062
30	27	0	-47	An	Hfirst	41	20	1	-1	-1	-100	100	CONG	i	615	1.62602
30	27	0	-47	An	Hfirst	42	2	0	-1	-1	-50	50	CONG	u	519	1.92678
30	27	0	-47	An	Hfirst	43	20	1	-1	-1	-50	50	CONG	u	586	1.70648
30	27	0	-47	An	Hfirst	44	46	1	1	-1	-50	50	INCONG	i	635	1.5748
30	27	0	-47	An	Hfirst	45	19	0	1	-1	-50	50	INCONG	i	531	1.88324
30	27	0	-47	An	Hfirst	46	46	1	1	-1	-100	100	INCONG	u	533	1.87617
30	27	0	-47	An	Hfirst	47	20	1	-1	-1	-100	100	CONG	u	600	1.66667
30	27	0	-47	An	Hfirst	48	19	0	-1	-1	-100	100	CONG	u	488	2.04918
30	27	0	-47	An	Hfirst	49	30	1	-1	-1	-50	50	CONG	i	853	1.17233
30	27	0	-47	An	Hfirst	50	1	0	1	-1	-100	100	INCONG	u	562	1.77936
30	27	0	-47	An	Hfirst	51	1	0	1	-1	-100	100	INCONG	i	579	1.72712
30	27	0	-47	An	Hfirst	53	20	1	1	-1	-50	50	INCONG	i	1180	0.847458
30	27	0	-47	An	Hfirst	54	2	0	-1	-1	-100	100	CONG	u	796	1.25628
30	27	0	-47	An	Hfirst	55	2	0	-1	-1	-100	100	CONG	i	828	1.20773
30	27	0	-47	An	Hfirst	56	19	0	-1	-1	-100	100	CONG	i	763	1.31062
30	27	0	-47	An	Hfirst	57	71	1	1	-1	-100	100	INCONG	u	788	1.26904
30	27	0	-47	An	Hfirst	58	19	0	1	-1	-100	100	INCONG	i	781	1.28041
30	27	0	-47	An	Hfirst	59	71	1	1	-1	-100	100	INCONG	i	597	1.67504
30	27	0	-47	An	Hfirst	60	46	1	-1	-1	-100	100	CONG	i	646	1.54799
30	27	0	-47	An	Hfirst	61	4	0	1	-1	-50	50	INCONG	i	644	1.5528
30	27	0	-47	An	Hfirst	62	2	0	-1	-1	-50	50	CONG	i	570	1.75439
30	27	0	-47	An	Hfirst	63	71	1	-1	-1	-100	100	CONG	u	572	1.74825
30	27	0	-47	An	Hfirst	64	4	0	1	-1	-100	100	INCONG	u	540	1.85185
32	19	0	100	Ha	AFirst	1	1	0	1	1	50	-50	CONG	i	1193	0.838223
32	19	0	100	Ha	AFirst	2	71	1	-1	1	50	-50	INCONG	u	545	1.83486
32	19	0	100	Ha	AFirst	3	71	1	-1	1	100	-100	INCONG	i	731	1.36799
32	19	0	100	Ha	AFirst	4	71	1	1	1	100	-100	CONG	i	718	1.39276
32	19	0	100	Ha	AFirst	5	20	1	1	1	50	-50	CONG	i	928	1.07759
32	19	0	100	Ha	AFirst	6	2	0	-1	1	100	-100	INCONG	u	531	1.88324
32	19	0	100	Ha	AFirst	7	19	0	1	1	50	-50	CONG	u	613	1.63132
32	19	0	100	Ha	AFirst	8	4	0	1	1	50	-50	CONG	u	596	1.67785
32	19	0	100	Ha	AFirst	9	19	0	-1	1	50	-50	INCONG	u	532	1.8797
32	19	0	100	Ha	AFirst	10	4	0	-1	1	50	-50	INCONG	u	495	2.0202
32	19	0	100	Ha	AFirst	11	19	0	1	1	50	-50	CONG	i	635	1.5748
32	19	0	100	Ha	AFirst	12	2	0	1	1	100	-100	CONG	i	538	1.85874
32	19	0	100	Ha	AFirst	13	1	0	-1	1	100	-100	INCONG	u	644	1.5528
32	19	0	100	Ha	AFirst	14	2	0	1	1	100	-100	CONG	u	506	1.97628
32	19	0	100	Ha	AFirst	15	30	1	1	1	50	-50	CONG	u	566	1.76678
32	19	0	100	Ha	AFirst	16	4	0	1	1	100	-100	CONG	u	535	1.86916
32	19	0	100	Ha	AFirst	17	20	1	-1	1	100	-100	INCONG	u	641	1.56006
32	19	0	100	Ha	AFirst	18	71	1	1	1	100	-100	CONG	u	511	1.95695
32	19	0	100	Ha	AFirst	19	30	1	-1	1	50	-50	INCONG	i	731	1.36799
32	19	0	100	Ha	AFirst	20	4	0	1	1	50	-50	CONG	i	622	1.60772
32	19	0	100	Ha	AFirst	21	20	1	1	1	100	-100	CONG	u	573	1.7452
32	19	0	100	Ha	AFirst	22	30	1	-1	1	100	-100	INCONG	u	509	1.96464
32	19	0	100	Ha	AFirst	23	2	0	-1	1	100	-100	INCONG	i	537	1.8622
32	19	0	100	Ha	AFirst	24	71	1	-1	1	50	-50	INCONG	i	619	1.61551
32	19	0	100	Ha	AFirst	25	19	0	-1	1	100	-100	INCONG	i	522	1.91571
32	19	0	100	Ha	AFirst	26	4	0	-1	1	100	-100	INCONG	i	614	1.62866
32	19	0	100	Ha	AFirst	27	1	0	-1	1	50	-50	INCONG	u	1045	0.956938
32	19	0	100	Ha	AFirst	28	46	1	1	1	100	-100	CONG	i	707	1.41443
32	19	0	100	Ha	AFirst	29	30	1	1	1	100	-100	CONG	i	646	1.54799
32	19	0	100	Ha	AFirst	30	46	1	-1	1	50	-50	INCONG	i	676	1.47929
32	19	0	100	Ha	AFirst	31	2	0	1	1	50	-50	CONG	i	617	1.62075
32	19	0	100	Ha	AFirst	32	1	0	1	1	100	-100	CONG	u	593	1.68634
32	19	0	100	Ha	AFirst	33	20	1	1	1	50	-50	CONG	u	1025	0.97561
32	19	0	100	Ha	AFirst	34	30	1	-1	1	100	-100	INCONG	i	560	1.78571
32	19	0	100	Ha	AFirst	35	2	0	-1	1	50	-50	INCONG	u	618	1.61812
32	19	0	100	Ha	AFirst	36	46	1	-1	1	100	-100	INCONG	i	592	1.68919
32	19	0	100	Ha	AFirst	37	4	0	-1	1	50	-50	INCONG	i	536	1.86567
32	19	0	100	Ha	AFirst	38	71	1	1	1	50	-50	CONG	i	627	1.5949
32	19	0	100	Ha	AFirst	39	46	1	1	1	50	-50	CONG	u	586	1.70648
32	19	0	100	Ha	AFirst	40	30	1	1	1	100	-100	CONG	u	602	1.66113
32	19	0	100	Ha	AFirst	41	71	1	-1	1	100	-100	INCONG	u	498	2.00803
32	19	0	100	Ha	AFirst	42	1	0	1	1	100	-100	CONG	i	558	1.79211
32	19	0	100	Ha	AFirst	43	20	1	-1	1	50	-50	INCONG	i	575	1.73913
32	19	0	100	Ha	AFirst	44	71	1	1	1	50	-50	CONG	u	584	1.71233
32	19	0	100	Ha	AFirst	45	46	1	1	1	50	-50	CONG	i	520	1.92308
32	19	0	100	Ha	AFirst	46	20	1	-1	1	100	-100	INCONG	i	498	2.00803
32	19	0	100	Ha	AFirst	47	4	0	-1	1	100	-100	INCONG	u	574	1.74216
32	19	0	100	Ha	AFirst	48	30	1	-1	1	50	-50	INCONG	u	608	1.64474
32	19	0	100	Ha	AFirst	49	46	1	1	1	100	-100	CONG	u	535	1.86916
32	19	0	100	Ha	AFirst	50	30	1	1	1	50	-50	CONG	i	649	1.54083
32	19	0	100	Ha	AFirst	51	1	0	-1	1	50	-50	INCONG	i	719	1.39082
32	19	0	100	Ha	AFirst	52	46	1	-1	1	100	-100	INCONG	u	578	1.7301
32	19	0	100	Ha	AFirst	53	19	0	-1	1	50	-50	INCONG	i	747	1.33869
32	19	0	100	Ha	AFirst	54	46	1	-1	1	50	-50	INCONG	u	525	1.90476
32	19	0	100	Ha	AFirst	55	2	0	-1	1	50	-50	INCONG	i	567	1.76367
32	19	0	100	Ha	AFirst	56	19	0	1	1	100	-100	CONG	i	599	1.66945
32	19	0	100	Ha	AFirst	57	19	0	-1	1	100	-100	INCONG	u	550	1.81818
32	19	0	100	Ha	AFirst	58	20	1	1	1	100	-100	CONG	i	1216	0.822368
32	19	0	100	Ha	AFirst	59	1	0	1	1	50	-50	CONG	u	655	1.52672
32	19	0	100	Ha	AFirst	60	2	0	1	1	50	-50	CONG	u	556	1.79856
32	19	0	100	Ha	AFirst	61	4	0	1	1	100	-100	CONG	i	606	1.65017
32	19	0	100	Ha	AFirst	62	20	1	-1	1	50	-50	INCONG	u	645	1.55039
32	19	0	100	Ha	AFirst	63	19	0	1	1	100	-100	CONG	u	571	1.75131
32	19	0	100	Ha	AFirst	64	1	0	-1	1	100	-100	INCONG	i	531	1.88324
32	19	0	100	An	AFirst	1	19	0	-1	-1	-50	50	CONG	u	1288	0.776398
32	19	0	100	An	AFirst	2	1	0	1	-1	-50	50	INCONG	u	866	1.15473
32	19	0	100	An	AFirst	3	46	1	-1	-1	-100	100	CONG	i	860	1.16279
32	19	0	100	An	AFirst	4	71	1	1	-1	-50	50	INCONG	i	776	1.28866
32	19	0	100	An	AFirst	5	20	1	-1	-1	-100	100	CONG	u	774	1.29199
32	19	0	100	An	AFirst	6	20	1	1	-1	-50	50	INCONG	i	1004	0.996016
32	19	0	100	An	AFirst	7	2	0	-1	-1	-100	100	CONG	u	760	1.31579
32	19	0	100	An	AFirst	8	1	0	-1	-1	-100	100	CONG	u	662	1.51057
32	19	0	100	An	AFirst	9	20	1	1	-1	-100	100	INCONG	u	753	1.32802
32	19	0	100	An	AFirst	10	20	1	1	-1	-100	100	INCONG	i	703	1.42248
32	19	0	100	An	AFirst	11	4	0	-1	-1	-100	100	CONG	i	624	1.60256
32	19	0	100	An	AFirst	12	1	0	-1	-1	-50	50	CONG	u	548	1.82482
32	19	0	100	An	AFirst	13	4	0	1	-1	-100	100	INCONG	u	612	1.63399
32	19	0	100	An	AFirst	14	4	0	1	-1	-50	50	INCONG	u	858	1.1655
32	19	0	100	An	AFirst	15	1	0	1	-1	-100	100	INCONG	u	580	1.72414
32	19	0	100	An	AFirst	16	19	0	-1	-1	-50	50	CONG	i	770	1.2987
32	19	0	100	An	AFirst	17	30	1	1	-1	-100	100	INCONG	u	649	1.54083
32	19	0	100	An	AFirst	18	4	0	1	-1	-50	50	INCONG	i	675	1.48148
32	19	0	100	An	AFirst	19	30	1	1	-1	-50	50	INCONG	u	693	1.443
32	19	0	100	An	AFirst	20	71	1	-1	-1	-50	50	CONG	u	622	1.60772
32	19	0	100	An	AFirst	21	46	1	-1	-1	-100	100	CONG	u	515	1.94175
32	19	0	100	An	AFirst	22	2	0	1	-1	-50	50	INCONG	i	699	1.43062
32	19	0	100	An	AFirst	23	30	1	1	-1	-50	50	INCONG	i	605	1.65289
32	19	0	100	An	AFirst	24	46	1	1	-1	-100	100	INCONG	u	642	1.55763
32	19	0	100	An	AFirst	25	30	1	-1	-1	-50	50	CONG	i	901	1.10988
32	19	0	100	An	AFirst	26	30	1	-1	-1	-100	100	CONG	u	734	1.3624
32	19	0	100	An	AFirst	27	71	1	-1	-1	-100	100	CONG	i	613	1.63132
32	19	0	100	An	AFirst	28	20	1	-1	-1	-100	100	CONG	i	537	1.8622
32	19	0	100	An	AFirst	29	71	1	1	-1	-100	100	INCONG	u	531	1.88324
32	19	0	100	An	AFirst	30	30	1	1	-1	-100	100	INCONG	i	549	1.82149
32	19	0	100	An	AFirst	31	2	0	1	-1	-100	100	INCONG	i	501	1.99601
32	19	0	100	An	AFirst	32	1	0	1	-1	-50	50	INCONG	i	583	1.71527
32	19	0	100	An	AFirst	33	19	0	1	-1	-100	100	INCONG	u	558	1.79211
32	19	0	100	An	AFirst	34	19	0	1	-1	-50	50	INCONG	u	552	1.81159
32	19	0	100	An	AFirst	35	2	0	-1	-1	-100	100	CONG	i	473	2.11416
32	19	0	100	An	AFirst	36	30	1	-1	-1	-100	100	CONG	i	678	1.47493
32	19	0	100	An	AFirst	37	2	0	-1	-1	-50	50	CONG	i	658	1.51976
32	19	0	100	An	AFirst	38	19	0	1	-1	-50	50	INCONG	i	800	1.25
32	19	0	100	An	AFirst	39	1	0	1	-1	-100	100	INCONG	i	545	1.83486
32	19	0	100	An	AFirst	41	71	1	1	-1	-100	100	INCONG	i	679	1.47275
32	19	0	100	An	AFirst	42	46	1	1	-1	-100	100	INCONG	i	716	1.39665
32	19	0	100	An	AFirst	43	2	0	1	-1	-50	50	INCONG	u	1015	0.985222
32	19	0	100	An	AFirst	44	4	0	-1	-1	-50	50	CONG	u	783	1.27714
32	19	0	100	An	AFirst	45	2	0	-1	-1	-50	50	CONG	u	727	1.37552
32	19	0	100	An	AFirst	46	46	1	-1	-1	-50	50	CONG	i	803	1.24533
32	19	0	100	An	AFirst	47	71	1	-1	-1	-100	100	CONG	u	641	1.56006
32	19	0	100	An	AFirst	48	20	1	-1	-1	-50	50	CONG	u	687	1.4556
32	19	0	100	An	AFirst	49	20	1	1	-1	-50	50	INCONG	u	923	1.08342
32	19	0	100	An	AFirst	50	2	0	1	-1	-100	100	INCONG	u	638	1.5674
32	19	0	100	An	AFirst	51	19	0	1	-1	-100	100	INCONG	i	572	1.74825
32	19	0	100	An	AFirst	52	46	1	-1	-1	-50	50	CONG	u	588	1.70068
32	19	0	100	An	AFirst	53	20	1	-1	-1	-50	50	CONG	i	786	1.27226
32	19	0	100	An	AFirst	54	46	1	1	-1	-50	50	INCONG	i	691	1.44718
32	19	0	100	An	AFirst	55	19	0	-1	-1	-100	100	CONG	i	631	1.58479
32	19	0	100	An	AFirst	56	30	1	-1	-1	-50	50	CONG	u	910	1.0989
32	19	0	100	An	AFirst	57	4	0	-1	-1	-50	50	CONG	i	801	1.24844
32	19	0	100	An	AFirst	58	1	0	-1	-1	-100	100	CONG	i	546	1.8315
32	19	0	100	An	AFirst	59	4	0	-1	-1	-100	100	CONG	u	548	1.82482
32	19	0	100	An	AFirst	60	1	0	-1	-1	-50	50	CONG	i	608	1.64474
32	19	0	100	An	AFirst	61	71	1	1	-1	-50	50	INCONG	u	743	1.3459
32	19	0	100	An	AFirst	62	46	1	1	-1	-50	50	INCONG	u	769	1.30039
32	19	0	100	An	AFirst	63	4	0	1	-1	-100	100	INCONG	i	555	1.8018
32	19	0	100	An	AFirst	64	71	1	-1	-1	-50	50	CONG	i	613	1.63132
35	19	0	76	Ha	Hfirst	1	20	1	1	1	100	-100	CONG	u	1262	0.792393
35	19	0	76	Ha	Hfirst	2	30	1	-1	1	50	-50	INCONG	u	1416	0.706215
35	19	0	76	Ha	Hfirst	3	30	1	-1	1	50	-50	INCONG	i	1164	0.859107
35	19	0	76	Ha	Hfirst	4	71	1	-1	1	100	-100	INCONG	u	867	1.1534
35	19	0	76	Ha	Hfirst	5	4	0	-1	1	50	-50	INCONG	i	798	1.25313
35	19	0	76	Ha	Hfirst	6	20	1	-1	1	100	-100	INCONG	u	708	1.41243
35	19	0	76	Ha	Hfirst	7	20	1	-1	1	100	-100	INCONG	i	732	1.36612
35	19	0	76	Ha	Hfirst	8	4	0	1	1	50	-50	CONG	i	772	1.29534
35	19	0	76	Ha	Hfirst	9	20	1	1	1	100	-100	CONG	i	595	1.68067
35	19	0	76	Ha	Hfirst	10	2	0	-1	1	50	-50	INCONG	i	625	1.6
35	19	0	76	Ha	Hfirst	11	46	1	1	1	50	-50	CONG	i	702	1.4245
35	19	0	76	Ha	Hfirst	12	20	1	1	1	50	-50	CONG	u	1278	0.782473
35	19	0	76	Ha	Hfirst	13	71	1	1	1	50	-50	CONG	i	641	1.56006
35	19	0	76	Ha	Hfirst	14	71	1	1	1	100	-100	CONG	u	572	1.74825
35	19	0	76	Ha	Hfirst	15	71	1	1	1	100	-100	CONG	i	553	1.80832
35	19	0	76	Ha	Hfirst	16	4	0	-1	1	100	-100	INCONG	i	602	1.66113
35	19	0	76	Ha	Hfirst	17	30	1	1	1	100	-100	CONG	u	512	1.95312
35	19	0	76	Ha	Hfirst	18	19	0	1	1	50	-50	CONG	u	704	1.42045
35	19	0	76	Ha	Hfirst	19	19	0	-1	1	100	-100	INCONG	u	488	2.04918
35	19	0	76	Ha	Hfirst	20	4	0	1	1	50	-50	CONG	u	458	2.18341
35	19	0	76	Ha	Hfirst	21	46	1	1	1	100	-100	CONG	u	493	2.0284
35	19	0	76	Ha	Hfirst	22	46	1	1	1	50	-50	CONG	u	503	1.98807
35	19	0	76	Ha	Hfirst	23	4	0	1	1	100	-100	CONG	i	561	1.78253
35	19	0	76	Ha	Hfirst	24	2	0	1	1	50	-50	CONG	u	528	1.89394
35	19	0	76	Ha	Hfirst	25	71	1	-1	1	100	-100	INCONG	i	553	1.80832
35	19	0	76	Ha	Hfirst	26	1	0	-1	1	100	-100	INCONG	i	464	2.15517
35	19	0	76	Ha	Hfirst	27	19	0	1	1	100	-100	CONG	i	443	2.25734
35	19	0	76	Ha	Hfirst	28	71	1	-1	1	50	-50	INCONG	i	497	2.01207
35	19	0	76	Ha	Hfirst	29	2	0	-1	1	100	-100	INCONG	i	481	2.079
35	19	0	76	Ha	Hfirst	30	1	0	-1	1	50	-50	INCONG	i	619	1.61551
35	19	0	76	Ha	Hfirst	31	2	0	-1	1	100	-100	INCONG	u	535	1.86916
35	19	0	76	Ha	Hfirst	32	4	0	1	1	100	-100	CONG	u	544	1.83824
35	19	0	76	Ha	Hfirst	33	46	1	-1	1	50	-50	INCONG	i	520	1.92308
35	19	0	76	Ha	Hfirst	34	1	0	1	1	100	-100	CONG	i	555	1.8018
35	19	0	76	Ha	Hfirst	35	19	0	-1	1	50	-50	INCONG	u	661	1.51286
35	19	0	76	Ha	Hfirst	36	30	1	1	1	100	-100	CONG	i	857	1.16686
35	19	0	76	Ha	Hfirst	37	4	0	-1	1	100	-100	INCONG	u	575	1.73913
35	19	0	76	Ha	Hfirst	38	46	1	1	1	100	-100	CONG	i	528	1.89394
35	19	0	76	Ha	Hfirst	39	30	1	1	1	50	-50	CONG	i	802	1.24688
35	19	0	76	Ha	Hfirst	40	71	1	1	1	50	-50	CONG	u	682	1.46628
35	19	0	76	Ha	Hfirst	41	2	0	1	1	100	-100	CONG	i	831	1.20337
35	19	0	76	Ha	Hfirst	42	2	0	-1	1	50	-50	INCONG	u	685	1.45985
35	19	0	76	Ha	Hfirst	43	20	1	-1	1	50	-50	INCONG	u	905	1.10497
35	19	0	76	Ha	Hfirst	44	2	0	1	1	100	-100	CONG	u	797	1.25471
35	19	0	76	Ha	Hfirst	45	19	0	1	1	100	-100	CONG	u	701	1.42653
35	19	0	76	Ha	Hfirst	46	30	1	-1	1	100	-100	INCONG	u	528	1.89394
35	19	0	76	Ha	Hfirst	47	1	0	1	1	100	-100	CONG	u	643	1.55521
35	19	0	76	Ha	Hfirst	48	30	1	1	1	50	-50	CONG	u	432	2.31481
35	19	0	76	Ha	Hfirst	49	1	0	1	1	50	-50	CONG	i	663	1.5083
35	19	0	76	Ha	Hfirst	50	2	0	1	1	50	-50	CONG	i	940	1.06383
35	19	0	76	Ha	Hfirst	51	46	1	-1	1	100	-100	INCONG	i	526	1.90114
35	19	0	76	Ha	Hfirst	52	1	0	1	1	50	-50	CONG	u	511	1.95695
35	19	0	76	Ha	Hfirst	53	1	0	-1	1	100	-100	INCONG	u	617	1.62075
[truncated: 3,637 more rows]
